# Supplementary material for: 2-(p-Tol­yloxy)pyrimidine
Source: Acta Crystallogr Sect E Struct Rep Online. 2009 Jul 15;65(Pt 8):o1859. doi: 10.1107/S1600536809026610 (PMC2977406; doi:10.1107/S1600536809026610)
Supplement: Supplementary file 1 [file e-65-o1859-sup1.cif]

##############################################################################
###                                                                        ###
###        Electronic paper (Acta Crystallographica Section E)             ###
###                                                                        ###
##############################################################################
#                                                                            #
# This CIF contains the data in a paper accepted for publication in Acta     #
# Crystallographica Section E. It conforms to the requirements of Notes      #
# for Authors for Section E, and has been peer reviewed under the auspices   #
# of the IUCr Commission on Journals.                                        #
#                                                                            #
# Full details of the Crystallographic Information File format               #
# are given in the paper "The Crystallographic Information File (CIF):       #
# a New Standard Archive File for Crystallography" by S. R. Hall, F. H.      #
# Allen and I. D. Brown [Acta Cryst. (1991), A47, 655-685].                  #
#                                                                            #
# The current version of the core CIF dictionary is obtainable from          #
# ftp://ftp.iucr.org/pub/cif_core.dic. The current version number is 2.4.    #
#                                                                            #
# Software is freely available for graphical display of the structure(s) in  #
# this CIF.  For information consult the CIF home page http://www.iucr.org/  #
# cif/home.html                                                              #
#                                                                            #
# This file may be used for bona fide research purposes within the           #
# scientific community so long as proper attribution is given to the journal # 
# article from which it was obtained.                                        #
#                                                                            #
##############################################################################
                                             
data_global
_audit_creation_method     SHELXL-97
_journal_date_recd_electronic     2009-07-07
_journal_date_accepted     2009-07-08
_journal_name_full     'Acta Crystallographica, Section E'
_journal_year     2009
_journal_volume     65
_journal_issue      8
_journal_page_first     o1859
_journal_page_last     o1859
_journal_paper_category     QO
_journal_coeditor_code     BT2996
_publ_contact_author
;
     Dr. Seik Weng Ng
     Department of Chemistry
     University of Malaya
     50603 Kuala Lumpur
     Malaysia
;
_publ_contact_author_email     seikweng@um.edu.my
_publ_contact_author_fax     '03 7967 4193'
_publ_contact_author_phone     '03 7967 6778'
_publ_section_title
;
2-(<i>p</i>-Tolyloxy)pyrimidine
;
loop_
    _publ_author_name
    _publ_author_address
    'Shah Bakhtiar, Nasir'
;
     Department of Chemistry
     University of Malaya
     50603 Kuala Lumpur
     Malaysia
;
    'Abdullah, Zanariah'
;
     Department of Chemistry
     University of Malaya
     50603 Kuala Lumpur
     Malaysia
;
    'Ng, Seik Weng'
;
     Department of Chemistry
     University of Malaya
     50603 Kuala Lumpur
     Malaysia
;
_publ_section_synopsis     .
data_I
_audit_creation_method     SHELXL-97
_chemical_name_systematic
;
2-(<i>o</i>-Tolyloxy)pyrimidine
;
_chemical_name_common     ?
_chemical_formula_moiety     'C11 H10 N2 O'
_chemical_formula_sum     'C11 H10 N2 O'
_chemical_formula_iupac     'C11 H10 N2 O'
_chemical_formula_weight     186.21
_chemical_melting_point     ?
_symmetry_cell_setting     Orthorhombic
_symmetry_space_group_name_H-M     'P b c a'
_symmetry_space_group_name_Hall     '-P 2ac 2ab'
loop_
    _symmetry_equiv_pos_as_xyz
    'x, y, z'
    '-x+1/2, -y, z+1/2'
    '-x, y+1/2, -z+1/2'
    'x+1/2, -y+1/2, -z'
    '-x, -y, -z'
    'x-1/2, y, -z-1/2'
    'x, -y-1/2, z-1/2'
    '-x-1/2, y-1/2, z'
_cell_length_a     11.2918(2)
_cell_length_b     7.22750(10)
_cell_length_c     23.3359(5)
_cell_angle_alpha     90.00
_cell_angle_beta     90.00
_cell_angle_gamma     90.00
_cell_volume     1904.48(6)
_cell_formula_units_Z     8
_cell_measurement_reflns_used     3922
_cell_measurement_theta_min     2.8
_cell_measurement_theta_max     28.2
_cell_measurement_temperature     153(2)
_exptl_crystal_description     Irregular
_exptl_crystal_colour     Colorless
_exptl_crystal_size_max     0.35
_exptl_crystal_size_mid     0.35
_exptl_crystal_size_min     0.35
_exptl_crystal_density_diffrn     1.299
_exptl_crystal_density_meas     ?
_exptl_crystal_density_method     'not measured'
_exptl_crystal_F_000     784
_exptl_absorpt_coefficient_mu     0.086
_exptl_absorpt_correction_type     None
_exptl_absorpt_process_details     ?
_exptl_absorpt_correction_T_min     .
_exptl_absorpt_correction_T_max     .
_diffrn_ambient_temperature     120(2)
_diffrn_radiation_type     MoK\a
_diffrn_radiation_wavelength     0.71073
_diffrn_radiation_source     'fine-focus sealed tube'
_diffrn_radiation_monochromator     graphite
_diffrn_measurement_device_type     'Bruker SMART APEX'
_diffrn_measurement_method     \w
_diffrn_detector_area_resol_mean     ?
_diffrn_reflns_number     12308
_diffrn_reflns_av_R_equivalents     0.0250
_diffrn_reflns_av_sigmaI/netI     0.0227
_diffrn_reflns_theta_min     1.75
_diffrn_reflns_theta_max     27.49
_diffrn_reflns_theta_full     27.49
_diffrn_measured_fraction_theta_max     1.000
_diffrn_measured_fraction_theta_full     1.000
_diffrn_reflns_limit_h_min     -14
_diffrn_reflns_limit_h_max     13
_diffrn_reflns_limit_k_min     -9
_diffrn_reflns_limit_k_max     9
_diffrn_reflns_limit_l_min     -30
_diffrn_reflns_limit_l_max     30
_diffrn_standards_number     0
_diffrn_standards_interval_count     0
_diffrn_standards_interval_time     0
_diffrn_standards_decay_%     0
_reflns_number_total     2189
_reflns_number_gt     1789
_reflns_threshold_expression     I>2\s(I)
_refine_ls_structure_factor_coef     Fsqd
_refine_ls_matrix_type     full
_refine_ls_R_factor_all     0.0477
_refine_ls_R_factor_gt     0.0382
_refine_ls_wR_factor_gt     0.1010
_refine_ls_wR_factor_ref     0.1090
_refine_ls_goodness_of_fit_ref     1.024
_refine_ls_restrained_S_all     1.024
_refine_ls_number_reflns     2189
_refine_ls_number_parameters     128
_refine_ls_number_restraints     0
_refine_ls_hydrogen_treatment     constr
_refine_ls_weighting_scheme     calc
_refine_ls_weighting_details
         'calc w=1/[\s^2^(Fo^2^)+(0.0517P)^2^+0.6197P] where P=(Fo^2^+2Fc^2^)/3'
_atom_sites_solution_hydrogens     geom
_atom_sites_solution_primary     direct
_atom_sites_solution_secondary     difmap
_refine_ls_shift/su_max     0.001
_refine_ls_shift/su_mean     0.001
_refine_diff_density_max     0.193
_refine_diff_density_min     -0.200
_refine_ls_extinction_method     none
_refine_ls_extinction_coef     ?
loop_
    _atom_type_symbol
    _atom_type_description
    _atom_type_scat_dispersion_real
    _atom_type_scat_dispersion_imag
    _atom_type_scat_source
    'C' 'C' 0.0033 0.0016
                         'International Tables Vol C Tables 4.2.6.8 and 6.1.1.4'
    'H' 'H' 0.0000 0.0000
                         'International Tables Vol C Tables 4.2.6.8 and 6.1.1.4'
    'N' 'N' 0.0061 0.0033
                         'International Tables Vol C Tables 4.2.6.8 and 6.1.1.4'
    'O' 'O' 0.0106 0.0060
                         'International Tables Vol C Tables 4.2.6.8 and 6.1.1.4'
_computing_data_collection     'APEX2 (Bruker, 2008)'
_computing_cell_refinement     'SAINT (Bruker, 2008)'
_computing_data_reduction     'SAINT (Bruker, 2008)'
_computing_structure_solution     'SHELXS97 (Sheldrick, 2008)'
_computing_structure_refinement     'SHELXL97 (Sheldrick, 2008)'
_computing_molecular_graphics     'X-SEED (Barbour, 2001)'
_computing_publication_material     'publCIF (Westrip, 2009)'
loop_
    _atom_site_type_symbol
    _atom_site_label
    _atom_site_fract_x
    _atom_site_fract_y
    _atom_site_fract_z
    _atom_site_U_iso_or_equiv
    _atom_site_adp_type
    _atom_site_calc_flag
    _atom_site_refinement_flags
    _atom_site_occupancy
    _atom_site_disorder_assembly
    _atom_site_disorder_group
    O O1 0.27705(7) 0.18284(13) 0.40394(4) 0.0310(2) Uani d . 1 . .
    N N1 0.38531(9) 0.28051(15) 0.48203(4) 0.0294(2) Uani d . 1 . .
    N N2 0.17358(8) 0.27108(15) 0.48092(4) 0.0303(3) Uani d . 1 . .
    C C1 0.28062(9) 0.24949(16) 0.45862(5) 0.0253(3) Uani d . 1 . .
    C C2 0.38117(11) 0.34394(19) 0.53603(5) 0.0330(3) Uani d . 1 . .
    H H2 0.4534 0.3703 0.5552 0.040 Uiso calc R 1 . .
    C C3 0.27601(11) 0.37220(19) 0.56462(5) 0.0334(3) Uani d . 1 . .
    H H3 0.2743 0.4166 0.6029 0.040 Uiso calc R 1 . .
    C C4 0.17305(11) 0.33291(18) 0.53495(5) 0.0332(3) Uani d . 1 . .
    H H4 0.0992 0.3505 0.5536 0.040 Uiso calc R 1 . .
    C C5 0.38237(10) 0.18523(17) 0.37209(5) 0.0272(3) Uani d . 1 . .
    C C6 0.42753(11) 0.35123(18) 0.35269(5) 0.0319(3) Uani d . 1 . .
    H H6 0.3916 0.4650 0.3633 0.038 Uiso calc R 1 . .
    C C7 0.52621(11) 0.34878(18) 0.31740(5) 0.0335(3) Uani d . 1 . .
    H H7 0.5580 0.4625 0.3040 0.040 Uiso calc R 1 . .
    C C8 0.57990(11) 0.18345(18) 0.30110(5) 0.0305(3) Uani d . 1 . .
    C C9 0.53213(11) 0.01971(18) 0.32187(5) 0.0339(3) Uani d . 1 . .
    H H9 0.5677 -0.0946 0.3115 0.041 Uiso calc R 1 . .
    C C10 0.43334(11) 0.01911(18) 0.35755(5) 0.0318(3) Uani d . 1 . .
    H H10 0.4018 -0.0940 0.3716 0.038 Uiso calc R 1 . .
    C C11 0.68626(13) 0.1829(2) 0.26196(6) 0.0416(3) Uani d . 1 . .
    H H11A 0.7585 0.1985 0.2847 0.062 Uiso calc R 1 . .
    H H11B 0.6796 0.2848 0.2344 0.062 Uiso calc R 1 . .
    H H11C 0.6898 0.0650 0.2413 0.062 Uiso calc R 1 . .
loop_
    _atom_site_aniso_label
    _atom_site_aniso_U_11
    _atom_site_aniso_U_22
    _atom_site_aniso_U_33
    _atom_site_aniso_U_12
    _atom_site_aniso_U_13
    _atom_site_aniso_U_23
    O1 0.0222(4) 0.0426(5) 0.0281(4) -0.0027(4) -0.0013(3) -0.0065(4)
    N1 0.0229(5) 0.0361(6) 0.0291(5) -0.0004(4) -0.0016(4) -0.0035(4)
    N2 0.0215(5) 0.0360(6) 0.0335(5) -0.0015(4) 0.0020(4) 0.0026(4)
    C1 0.0239(6) 0.0248(6) 0.0271(6) 0.0001(4) -0.0007(4) 0.0011(4)
    C2 0.0296(6) 0.0397(7) 0.0298(6) -0.0048(5) -0.0025(5) -0.0034(5)
    C3 0.0369(7) 0.0353(7) 0.0279(6) -0.0040(5) 0.0048(5) -0.0026(5)
    C4 0.0281(6) 0.0374(7) 0.0343(6) -0.0006(5) 0.0085(5) 0.0017(5)
    C5 0.0219(5) 0.0369(7) 0.0227(5) -0.0008(5) -0.0028(4) -0.0028(5)
    C6 0.0326(6) 0.0305(6) 0.0327(6) 0.0034(5) -0.0003(5) -0.0022(5)
    C7 0.0354(7) 0.0317(6) 0.0333(6) -0.0033(5) 0.0002(5) 0.0032(5)
    C8 0.0287(6) 0.0371(7) 0.0256(6) -0.0010(5) -0.0008(5) -0.0018(5)
    C9 0.0356(7) 0.0309(6) 0.0352(7) 0.0024(5) 0.0045(5) -0.0038(5)
    C10 0.0336(6) 0.0305(6) 0.0313(6) -0.0039(5) 0.0017(5) -0.0016(5)
    C11 0.0368(7) 0.0461(8) 0.0420(8) -0.0015(6) 0.0096(6) -0.0012(6)
loop_
    _geom_bond_atom_site_label_1
    _geom_bond_atom_site_label_2
    _geom_bond_site_symmetry_2
    _geom_bond_distance
    _geom_bond_publ_flag
    O1 C1 . 1.3644(14) ?
    O1 C5 . 1.4026(14) ?
    N1 C1 . 1.3215(14) ?
    N1 C2 . 1.3419(16) ?
    N2 C1 . 1.3252(15) ?
    N2 C4 . 1.3376(17) ?
    C2 C3 . 1.3773(18) ?
    C2 H2 . 0.9500 ?
    C3 C4 . 1.3826(18) ?
    C3 H3 . 0.9500 ?
    C4 H4 . 0.9500 ?
    C5 C10 . 1.3740(17) ?
    C5 C6 . 1.3801(17) ?
    C6 C7 . 1.3856(18) ?
    C6 H6 . 0.9500 ?
    C7 C8 . 1.3928(18) ?
    C7 H7 . 0.9500 ?
    C8 C9 . 1.3880(18) ?
    C8 C11 . 1.5090(17) ?
    C9 C10 . 1.3919(17) ?
    C9 H9 . 0.9500 ?
    C10 H10 . 0.9500 ?
    C11 H11A . 0.9800 ?
    C11 H11B . 0.9800 ?
    C11 H11C . 0.9800 ?
loop_
    _geom_angle_atom_site_label_1
    _geom_angle_atom_site_label_2
    _geom_angle_atom_site_label_3
    _geom_angle_site_symmetry_1
    _geom_angle_site_symmetry_3
    _geom_angle
    _geom_angle_publ_flag
    C1 O1 C5 . . 117.79(9) ?
    C1 N1 C2 . . 114.53(10) ?
    C1 N2 C4 . . 114.44(10) ?
    N1 C1 N2 . . 129.31(11) ?
    N1 C1 O1 . . 118.23(10) ?
    N2 C1 O1 . . 112.45(10) ?
    N1 C2 C3 . . 122.38(11) ?
    N1 C2 H2 . . 118.8 ?
    C3 C2 H2 . . 118.8 ?
    C2 C3 C4 . . 116.87(12) ?
    C2 C3 H3 . . 121.6 ?
    C4 C3 H3 . . 121.6 ?
    N2 C4 C3 . . 122.47(11) ?
    N2 C4 H4 . . 118.8 ?
    C3 C4 H4 . . 118.8 ?
    C10 C5 C6 . . 121.59(11) ?
    C10 C5 O1 . . 118.38(11) ?
    C6 C5 O1 . . 119.86(11) ?
    C5 C6 C7 . . 118.75(12) ?
    C5 C6 H6 . . 120.6 ?
    C7 C6 H6 . . 120.6 ?
    C6 C7 C8 . . 121.55(12) ?
    C6 C7 H7 . . 119.2 ?
    C8 C7 H7 . . 119.2 ?
    C9 C8 C7 . . 117.84(11) ?
    C9 C8 C11 . . 121.23(12) ?
    C7 C8 C11 . . 120.94(12) ?
    C8 C9 C10 . . 121.53(12) ?
    C8 C9 H9 . . 119.2 ?
    C10 C9 H9 . . 119.2 ?
    C5 C10 C9 . . 118.73(12) ?
    C5 C10 H10 . . 120.6 ?
    C9 C10 H10 . . 120.6 ?
    C8 C11 H11A . . 109.5 ?
    C8 C11 H11B . . 109.5 ?
    H11A C11 H11B . . 109.5 ?
    C8 C11 H11C . . 109.5 ?
    H11A C11 H11C . . 109.5 ?
    H11B C11 H11C . . 109.5 ?
loop_
    _geom_torsion_atom_site_label_1
    _geom_torsion_atom_site_label_2
    _geom_torsion_atom_site_label_3
    _geom_torsion_atom_site_label_4
    _geom_torsion_site_symmetry_1
    _geom_torsion_site_symmetry_2
    _geom_torsion_site_symmetry_3
    _geom_torsion_site_symmetry_4
    _geom_torsion
    _geom_torsion_publ_flag
    C2 N1 C1 N2 . . . . -0.4(2) ?
    C2 N1 C1 O1 . . . . -179.29(11) ?
    C4 N2 C1 N1 . . . . -0.13(19) ?
    C4 N2 C1 O1 . . . . 178.78(10) ?
    C5 O1 C1 N1 . . . . -12.16(16) ?
    C5 O1 C1 N2 . . . . 168.79(10) ?
    C1 N1 C2 C3 . . . . 0.64(19) ?
    N1 C2 C3 C4 . . . . -0.3(2) ?
    C1 N2 C4 C3 . . . . 0.51(18) ?
    C2 C3 C4 N2 . . . . -0.3(2) ?
    C1 O1 C5 C10 . . . . 113.10(12) ?
    C1 O1 C5 C6 . . . . -71.51(14) ?
    C10 C5 C6 C7 . . . . 0.44(18) ?
    O1 C5 C6 C7 . . . . -174.79(10) ?
    C5 C6 C7 C8 . . . . 0.27(19) ?
    C6 C7 C8 C9 . . . . -0.69(19) ?
    C6 C7 C8 C11 . . . . 179.10(12) ?
    C7 C8 C9 C10 . . . . 0.42(19) ?
    C11 C8 C9 C10 . . . . -179.37(12) ?
    C6 C5 C10 C9 . . . . -0.70(18) ?
    O1 C5 C10 C9 . . . . 174.60(10) ?
    C8 C9 C10 C5 . . . . 0.26(19) ?
