# Supplementary material for: 2-(p-Tol­yloxy)pyrimidine
Source: Acta Crystallogr Sect E Struct Rep Online. 2009 Jul 15;65(Pt 8):o1859. doi: 10.1107/S1600536809026610 (PMC2977406; doi:10.1107/S1600536809026610)
Supplement: Supplementary file 2 [file e-65-o1859-Isup2.hkl]

# 
# h,k,l, Fc-squared, Fo-squared, sigma(Fo-squared) and status flag 
# 
data_I
_shelx_title '  Pbca' 
_shelx_refln_list_code          4 
_shelx_F_calc_maximum      192.80 
_exptl_crystal_F_000       784.00 
_reflns_d_resolution_high  0.7698 
 
loop_ 
 _symmetry_equiv_pos_as_xyz 
 'x, y, z' 
 '-x+1/2, -y, z+1/2' 
 '-x, y+1/2, -z+1/2' 
 'x+1/2, -y+1/2, -z' 
 '-x, -y, -z' 
 'x-1/2, y, -z-1/2' 
 'x, -y-1/2, z-1/2' 
 '-x-1/2, y-1/2, z' 
 
_cell_length_a    11.2918 
_cell_length_b     7.2275 
_cell_length_c    23.3359 
_cell_angle_alpha  90.000 
_cell_angle_beta   90.000 
_cell_angle_gamma  90.000 
 
_shelx_F_squared_multiplier     1.000 
 
loop_ 
 _refln_index_h 
 _refln_index_k 
 _refln_index_l 
 _refln_F_squared_calc 
 _refln_F_squared_meas 
 _refln_F_squared_sigma 
 _refln_observed_status 
   2   0   0     2409.33     2163.41     43.41 o 
   4   0   0      445.20      390.81      7.54 o 
   6   0   0     1783.63     1958.05     32.39 o 
   8   0   0      324.67      349.61      8.35 o 
  10   0   0      316.46      292.67     13.21 o 
  12   0   0      112.26      102.45      8.66 o 
  14   0   0       46.30       51.63      7.78 o 
   2   1   0     1679.50     1576.44     20.40 o 
   4   1   0      952.12      962.30     11.56 o 
   6   1   0      822.53      862.36      9.90 o 
   8   1   0     6685.09     6467.28     63.97 o 
  10   1   0     5184.42     4907.15     65.10 o 
  12   1   0      682.36      642.19     35.60 o 
  14   1   0      111.45      123.07      7.58 o 
   0   2   0    37173.09    30941.88   3500.63 o 
   2   2   0    15238.36    14522.01    140.25 o 
   4   2   0     1704.73     1859.05     21.41 o 
   6   2   0       14.71       14.99      1.10 o 
   8   2   0       85.40       79.41      2.99 o 
  10   2   0      613.65      614.87     10.19 o 
  12   2   0        4.43       -1.37      2.67 o 
  14   2   0       45.90       51.85      5.63 o 
   2   3   0       27.54       31.54      2.80 o 
   4   3   0      120.16      124.30      2.77 o 
   6   3   0      110.00      107.94      2.87 o 
   8   3   0      200.86      199.99      4.99 o 
  10   3   0     1357.68     1338.15     18.48 o 
  12   3   0        7.70        7.54      2.62 o 
   0   4   0       48.07       54.33      2.90 o 
   2   4   0        7.44        7.23      1.22 o 
   4   4   0       21.39       19.01      2.26 o 
   6   4   0       54.46       49.65      3.18 o 
   8   4   0       47.97       49.96      3.34 o 
  10   4   0        1.93        2.13      1.99 o 
  12   4   0        6.05        4.73      2.26 o 
   2   5   0       26.99       25.12      1.69 o 
   4   5   0        0.40       -0.19      1.36 o 
   6   5   0       39.29       41.53      3.31 o 
   8   5   0       11.57       13.00      2.50 o 
  10   5   0       13.51       13.18      2.75 o 
  12   5   0       19.68       18.44      2.91 o 
   0   6   0     3135.40     3080.67     74.94 o 
   2   6   0      530.22      511.25     10.04 o 
   4   6   0       24.15       24.29      2.55 o 
   6   6   0       59.43       43.23      3.30 o 
   8   6   0       53.58       58.28      4.03 o 
  10   6   0        0.02        2.94      2.49 o 
   2   7   0        1.87        2.15      1.94 o 
   4   7   0       30.61       22.60      2.70 o 
   6   7   0      324.52      286.75      8.00 o 
   8   7   0       18.64        8.32      2.69 o 
   0   8   0        9.44        5.64      4.51 o 
   2   8   0        4.25        8.06      3.23 o 
   4   8   0      193.36      195.16      8.50 o 
   6   8   0        0.06        0.76      2.47 o 
   2   9   0       45.40       44.46      5.08 o 
   4   9   0        0.04        1.77      3.33 o 
   1   1   1      308.59      298.46      2.71 o 
   2   1   1       35.70       34.17      0.71 o 
   3   1   1        8.31        5.31      0.83 o 
   4   1   1        9.97       12.37      0.60 o 
   5   1   1      164.08      151.64      1.93 o 
   6   1   1        8.92        8.28      0.70 o 
   7   1   1       40.19       57.28      1.32 o 
   8   1   1      102.72      115.17      2.68 o 
   9   1   1      251.15      234.82      3.92 o 
  10   1   1      145.87      159.96      3.95 o 
  11   1   1       22.61       20.00      2.44 o 
  12   1   1       55.20       56.12      3.50 o 
  13   1   1        4.30        6.29      2.72 o 
  14   1   1        1.56       -0.16      2.18 o 
   0   2   1     4645.80     4490.30     49.59 o 
   1   2   1     5431.98     5183.35     40.33 o 
   2   2   1     5478.05     5344.59     38.78 o 
   3   2   1     1202.85     1146.61      9.58 o 
   4   2   1       47.68       60.17      1.43 o 
   5   2   1      379.05      359.65      4.71 o 
   6   2   1       83.60       88.70      1.59 o 
   7   2   1        0.69        0.99      0.68 o 
   8   2   1        0.01        0.69      0.90 o 
   9   2   1       89.91       87.73      2.92 o 
  10   2   1       82.29       83.45      2.55 o 
  11   2   1       34.55       36.62      2.35 o 
  12   2   1       11.53       13.01      2.40 o 
  13   2   1       30.98       42.47      3.38 o 
  14   2   1        0.14        0.35      2.29 o 
   1   3   1     1101.96     1127.42      9.10 o 
   2   3   1      306.04      382.67      3.50 o 
   3   3   1     2251.69     2311.46     17.55 o 
   4   3   1      256.81      283.49      3.27 o 
   5   3   1     1087.48     1060.52      9.46 o 
   6   3   1        6.13        6.20      0.75 o 
   7   3   1        0.26        2.13      0.77 o 
   8   3   1      153.38      150.45      3.08 o 
   9   3   1       47.43       43.24      2.01 o 
  10   3   1     2416.20     2429.07     21.35 o 
  11   3   1       86.77       81.24      2.72 o 
  12   3   1       57.20       50.37      2.84 o 
  13   3   1       37.00       57.17      3.97 o 
   0   4   1     1220.65     1106.30     13.95 o 
   1   4   1      300.27      313.47      3.46 o 
   2   4   1     1264.43     1300.19     10.08 o 
   3   4   1     1287.44     1293.88     10.59 o 
   4   4   1      237.77      330.67      3.83 o 
   5   4   1      625.61      615.03      6.21 o 
   6   4   1       80.53       60.73      1.89 o 
   7   4   1       54.95       47.90      2.82 o 
   8   4   1        0.66       -1.82      1.21 o 
   9   4   1      186.50      176.28      4.15 o 
  10   4   1      136.08      136.58      3.54 o 
  11   4   1       83.14       84.27      2.89 o 
  12   4   1        0.00        0.68      1.48 o 
  13   4   1       67.76       75.64      3.59 o 
   1   5   1      329.04      284.29      4.41 o 
   2   5   1        7.12        9.40      0.83 o 
   3   5   1      205.47      211.29      2.86 o 
   4   5   1        0.02        0.85      1.01 o 
   5   5   1      594.01      614.67      7.96 o 
   6   5   1       54.53       47.26      2.87 o 
   7   5   1      240.08      239.21      4.73 o 
   8   5   1       33.59       34.45      2.24 o 
   9   5   1       29.01       23.72      2.10 o 
  10   5   1       43.01       46.98      2.73 o 
  11   5   1       12.44       13.15      1.80 o 
  12   5   1       56.05       70.33      2.96 o 
   0   6   1     1035.55     1015.71     16.57 o 
   1   6   1       50.34       45.53      2.52 o 
   2   6   1      222.17      228.36      3.90 o 
   3   6   1       95.92       94.38      3.15 o 
   4   6   1        7.36        5.74      1.37 o 
   5   6   1      222.91      210.89      4.36 o 
   6   6   1       34.80       26.79      2.03 o 
   7   6   1       97.85       92.25      3.26 o 
   8   6   1       58.42       54.62      2.79 o 
   9   6   1        0.67       -2.23      1.49 o 
  10   6   1        0.04       -1.49      1.69 o 
  11   6   1        7.45        9.50      1.98 o 
   1   7   1       15.39       15.20      2.37 o 
   2   7   1        0.05       -1.72      1.22 o 
   3   7   1       25.29       25.60      2.46 o 
   4   7   1        0.00        0.02      1.35 o 
   5   7   1       41.42       41.90      2.46 o 
   6   7   1        4.22        1.60      1.58 o 
   7   7   1       13.15       12.73      1.97 o 
   8   7   1        0.61       -0.99      1.59 o 
   9   7   1        0.67       -0.72      1.67 o 
   0   8   1       29.61       32.44      6.96 o 
   1   8   1        2.50       -0.24      1.52 o 
   2   8   1        6.36        5.90      1.93 o 
   3   8   1        0.00        1.76      1.95 o 
   4   8   1        8.05       11.36      2.40 o 
   5   8   1        0.39        0.60      1.60 o 
   6   8   1        0.01       -0.88      1.68 o 
   7   8   1        0.09       -0.49      1.70 o 
   1   9   1        2.03        1.37      1.98 o 
   2   9   1        7.23        6.89      2.48 o 
   3   9   1       29.73       40.46      4.26 o 
   4   9   1        0.43       -2.23      2.72 o 
   0   0   2     9231.84     8147.00    450.99 o 
   1   0   2     3975.15     3977.26     73.93 o 
   2   0   2    24168.83    21468.45    208.60 o 
   3   0   2      143.58      171.07      2.51 o 
   4   0   2     2564.63     2594.78     25.91 o 
   5   0   2        1.94        0.91      0.96 o 
   6   0   2       33.99       47.26      1.63 o 
   7   0   2     1716.76     1738.75     20.86 o 
   8   0   2     1038.30      982.57     12.94 o 
   9   0   2      374.74      379.78      9.39 o 
  10   0   2       71.49       81.94      7.81 o 
  11   0   2       45.01       43.31      4.30 o 
  12   0   2       84.69       75.04      5.40 o 
  13   0   2      323.56      321.10     11.14 o 
  14   0   2       48.21       40.74      5.01 o 
   1   1   2    12748.10    12077.04     92.31 o 
   2   1   2     6911.58     6497.66     54.07 o 
   3   1   2      254.61      199.62      2.66 o 
   4   1   2      506.11      511.30      5.22 o 
   5   1   2        9.42       18.96      0.69 o 
   6   1   2       95.36       96.93      1.54 o 
   7   1   2     1000.55     1075.80      8.65 o 
   8   1   2     2216.83     2051.60     17.48 o 
   9   1   2      324.56      322.64      4.79 o 
  10   1   2     2029.41     1919.81     21.86 o 
  11   1   2       44.95       40.85      4.17 o 
  12   1   2        1.31        0.78      1.84 o 
  13   1   2       20.48       24.59      2.87 o 
  14   1   2       18.72       22.55      3.10 o 
   0   2   2    15104.12    14792.26    161.07 o 
   1   2   2     2286.50     2233.31     22.43 o 
   2   2   2      991.87      959.40      8.13 o 
   3   2   2     1384.92     1360.52     10.62 o 
   4   2   2      249.26      239.91      3.11 o 
   5   2   2       25.12       25.11      1.28 o 
   6   2   2       75.86       78.46      1.94 o 
   7   2   2       79.69       86.71      1.93 o 
   8   2   2       78.35       77.84      2.21 o 
   9   2   2      209.13      205.20      3.56 o 
  10   2   2        5.78        5.21      1.41 o 
  11   2   2      318.69      316.33      5.78 o 
  12   2   2       72.07       74.85      3.94 o 
  13   2   2        5.18        6.80      2.36 o 
  14   2   2       65.15       67.74      4.30 o 
   1   3   2       19.21       20.72      1.10 o 
   2   3   2      149.60      162.17      1.92 o 
   3   3   2      840.56      887.80      7.05 o 
   4   3   2      204.92      216.97      2.70 o 
   5   3   2       26.46       26.68      1.18 o 
   6   3   2       87.92       84.26      1.81 o 
   7   3   2      118.51      127.33      2.34 o 
   8   3   2      670.88      648.65      7.06 o 
   9   3   2      602.19      612.12      7.55 o 
  10   3   2      121.76      140.82      3.38 o 
  11   3   2       98.78       99.39      3.09 o 
  12   3   2       14.93       16.88      2.09 o 
  13   3   2        2.98        3.99      2.10 o 
   0   4   2      277.91      314.77     15.75 o 
   1   4   2     1066.69     1045.17      9.48 o 
   2   4   2       62.25       62.41      2.09 o 
   3   4   2       80.12       88.02      1.55 o 
   4   4   2       32.71       34.68      1.56 o 
   5   4   2        5.78        8.86      1.01 o 
   6   4   2       25.13       25.22      1.40 o 
   7   4   2        6.25        4.34      1.28 o 
   8   4   2       16.78       17.32      1.81 o 
   9   4   2        0.02       -1.31      1.36 o 
  10   4   2       44.94       47.56      2.48 o 
  11   4   2        6.03        9.82      1.64 o 
  12   4   2        4.76        4.04      1.53 o 
  13   4   2        3.52        3.52      2.12 o 
   1   5   2      149.57      134.46      2.94 o 
   2   5   2       59.25       58.99      1.59 o 
   3   5   2        0.82        0.82      0.75 o 
   4   5   2        2.44        4.08      1.42 o 
   5   5   2        0.00        1.19      1.14 o 
   6   5   2        2.10       -0.39      1.14 o 
   7   5   2        0.00       -1.82      1.22 o 
   8   5   2       15.88       12.37      1.76 o 
   9   5   2       42.47       48.24      2.62 o 
  10   5   2        4.11        4.29      1.58 o 
  11   5   2       69.47       70.99      3.02 o 
  12   5   2       17.50       22.43      2.14 o 
   0   6   2      703.66      688.57     12.37 o 
   1   6   2        1.96       -0.39      1.19 o 
   2   6   2       27.08       31.19      1.79 o 
   3   6   2        5.63        6.21      1.23 o 
   4   6   2       98.59       99.79      2.98 o 
   5   6   2       27.98       28.92      1.99 o 
   6   6   2        3.96        3.84      1.47 o 
   7   6   2      174.91      160.27      4.08 o 
   8   6   2       79.74       84.95      3.23 o 
   9   6   2       35.21       31.82      2.45 o 
  10   6   2        7.19        7.39      1.95 o 
  11   6   2       44.47       53.75      2.95 o 
   1   7   2      596.66      583.33      9.09 o 
   2   7   2       51.38       54.63      2.82 o 
   3   7   2        8.57        8.19      2.46 o 
   4   7   2       47.68       40.84      2.34 o 
   5   7   2        1.62        0.25      1.43 o 
   6   7   2        0.77       -0.97      1.46 o 
   7   7   2       97.18       82.50      3.32 o 
   8   7   2       33.55       26.87      3.12 o 
   9   7   2        0.06       -2.29      1.93 o 
   0   8   2      166.98      164.20      8.35 o 
   1   8   2       16.18       19.07      2.25 o 
   2   8   2      133.70      134.19      4.39 o 
   3   8   2       41.34       41.49      3.17 o 
   4   8   2        1.21        1.79      1.96 o 
   5   8   2        1.18       -0.83      1.63 o 
   6   8   2       13.81       12.21      2.12 o 
   7   8   2       28.32       21.70      2.47 o 
   1   9   2       58.66       61.85      4.14 o 
   2   9   2        1.38        5.57      3.37 o 
   3   9   2      116.73      148.06      6.76 o 
   4   9   2        1.90       -2.92      3.75 o 
   1   1   3     3516.03     3461.52     24.01 o 
   2   1   3     2737.35     2612.33     19.34 o 
   3   1   3       78.06       85.75      1.38 o 
   4   1   3      187.38      194.66      2.44 o 
   5   1   3      507.57      533.98      5.24 o 
   6   1   3      488.53      497.70      4.71 o 
   7   1   3      135.60      121.39      1.91 o 
   8   1   3      423.51      402.07      4.80 o 
   9   1   3      111.28      108.95      2.44 o 
  10   1   3      155.60      161.08      3.80 o 
  11   1   3      109.90      100.13      7.23 o 
  12   1   3       38.87       37.44      3.05 o 
  13   1   3       24.35       24.81      3.25 o 
  14   1   3        0.06        0.82      2.24 o 
   0   2   3     6121.47     5857.39     64.55 o 
   1   2   3     3500.59     3415.77     31.99 o 
   2   2   3     2144.47     2107.97     27.79 o 
   3   2   3        1.82        1.32      0.41 o 
   4   2   3      623.46      699.31      6.52 o 
   5   2   3      728.99      762.22      7.65 o 
   6   2   3      140.74      146.72      2.66 o 
   7   2   3        0.44       -0.62      0.75 o 
   8   2   3      575.49      556.08      6.14 o 
   9   2   3      462.94      468.96      5.81 o 
  10   2   3        0.20        0.75      1.25 o 
  11   2   3      404.33      416.47      6.82 o 
  12   2   3      173.64      179.96      5.04 o 
  13   2   3       27.62       33.49      3.23 o 
  14   2   3        1.36        0.42      2.28 o 
   1   3   3      945.42      945.02     26.07 o 
   2   3   3     1312.46     1463.01     12.29 o 
   3   3   3     2201.70     2319.18     27.58 o 
   4   3   3     1259.40     1284.10     11.21 o 
   5   3   3     1825.91     2016.09     16.71 o 
   6   3   3       76.96       68.21      1.89 o 
   7   3   3       14.30       20.21      1.30 o 
   8   3   3     1001.72      954.18      9.47 o 
   9   3   3     1766.31     1766.00     15.91 o 
  10   3   3      392.03      386.37      5.53 o 
  11   3   3       29.36       33.97      2.03 o 
  12   3   3       16.56       13.33      2.05 o 
  13   3   3       49.81       54.01      3.35 o 
   0   4   3      421.23      425.03      7.76 o 
   1   4   3     1229.83     1265.21     12.07 o 
   2   4   3      377.80      407.53      4.55 o 
   3   4   3        9.78        4.17      0.70 o 
   4   4   3       77.97       94.64      1.87 o 
   5   4   3      729.87      747.78      8.02 o 
   6   4   3        2.60        3.92      1.00 o 
   7   4   3        1.86       -0.02      0.96 o 
   8   4   3      414.79      414.37      6.37 o 
   9   4   3      468.59      463.45      6.59 o 
  10   4   3        0.03       -0.33      1.31 o 
  11   4   3      488.90      490.47      6.83 o 
  12   4   3      139.07      146.78      4.00 o 
  13   4   3       52.07       55.89      3.59 o 
   1   5   3     1145.66     1069.33     11.74 o 
   2   5   3      344.64      347.06      4.34 o 
   3   5   3       89.27       84.80      1.91 o 
   4   5   3        2.03        3.24      0.87 o 
   5   5   3      524.40      508.38      7.00 o 
   6   5   3       69.56       65.04      2.57 o 
   7   5   3       58.52       47.64      2.33 o 
   8   5   3       42.15       41.76      2.34 o 
   9   5   3      149.83      146.02      4.00 o 
  10   5   3        0.33        0.59      1.51 o 
  11   5   3       33.51       35.73      2.41 o 
  12   5   3        0.33       -0.42      1.53 o 
   0   6   3      157.63      134.56     13.20 o 
   1   6   3      138.17      137.35      3.50 o 
   2   6   3       17.27       16.69      1.32 o 
   3   6   3       98.64       93.93      3.16 o 
   4   6   3        0.06       -1.50      1.04 o 
   5   6   3      118.41      108.06      3.19 o 
   6   6   3       27.37       23.81      1.97 o 
   7   6   3       63.85       56.12      2.68 o 
   8   6   3        0.93        2.67      1.55 o 
   9   6   3       69.11       69.56      3.19 o 
  10   6   3        5.60        6.31      2.22 o 
  11   6   3       18.64       22.14      2.36 o 
   1   7   3       49.04       48.21      3.28 o 
   2   7   3        0.00        1.07      2.04 o 
   3   7   3       10.06       10.88      1.79 o 
   4   7   3        2.60        2.30      1.43 o 
   5   7   3       66.41       65.62      2.86 o 
   6   7   3        6.59        6.85      1.67 o 
   7   7   3        0.23       -0.90      1.57 o 
   8   7   3       22.15       29.10      2.49 o 
   9   7   3       26.01       25.69      2.58 o 
   0   8   3      125.11      124.26      8.17 o 
   1   8   3        7.72        7.27      1.93 o 
   2   8   3        5.14        4.68      1.85 o 
   3   8   3        9.73       10.24      2.31 o 
   4   8   3       20.01       17.08      3.40 o 
   5   8   3        0.52       -1.07      2.04 o 
   6   8   3        5.00        3.57      2.29 o 
   7   8   3        1.53       -0.67      2.22 o 
   1   9   3       48.84       48.59      4.25 o 
   2   9   3        3.83        6.30      3.06 o 
   3   9   3       33.10       47.05      7.02 o 
   0   0   4     1707.76     1710.54     26.85 o 
   1   0   4     1470.63     1560.98     17.29 o 
   2   0   4     7898.75     7392.06    108.85 o 
   3   0   4        2.22        1.30      0.73 o 
   4   0   4     2415.67     2296.91     21.17 o 
   5   0   4     2569.58     2691.66     27.17 o 
   6   0   4     5023.78     5097.29     50.38 o 
   7   0   4      465.12      468.08      6.32 o 
   8   0   4       78.98       69.12      2.45 o 
   9   0   4       87.87       94.01      3.74 o 
  10   0   4      164.02      152.89      4.98 o 
  11   0   4      275.42      269.15      9.21 o 
  12   0   4       71.09       66.57      5.33 o 
  13   0   4       28.38       22.58      3.99 o 
  14   0   4      413.74      462.11     14.25 o 
   1   1   4     5747.41     5718.94     41.42 o 
   2   1   4     6543.29     6363.81     41.60 o 
   3   1   4     1736.08     1661.53     12.65 o 
   4   1   4     3377.81     3335.64     26.18 o 
   5   1   4      595.03      612.29      5.86 o 
   6   1   4     1877.93     1917.38     17.14 o 
   7   1   4       23.26       29.67      1.23 o 
   8   1   4       14.52        6.01      0.94 o 
   9   1   4      289.13      281.56      4.26 o 
  10   1   4      836.32      809.91     10.09 o 
  11   1   4      127.35      129.72      3.95 o 
  12   1   4        1.03        3.84      2.00 o 
  13   1   4        5.64        7.80      2.30 o 
  14   1   4       37.00       44.72      3.69 o 
   0   2   4    13134.72    12972.69    162.77 o 
   1   2   4     4389.30     4248.24     35.24 o 
   2   2   4       55.41       51.78      1.04 o 
   3   2   4      681.27      602.36      5.98 o 
   4   2   4      948.38      962.27      9.16 o 
   5   2   4      180.38      194.81      2.77 o 
   6   2   4      265.61      287.66      3.95 o 
   7   2   4      238.82      229.19      3.29 o 
   8   2   4      516.74      499.99      5.85 o 
   9   2   4      215.80      213.39      3.91 o 
  10   2   4        7.20        7.93      1.41 o 
  11   2   4        4.91        6.76      1.64 o 
  12   2   4       49.94       52.14      3.11 o 
  13   2   4       31.53       35.71      3.22 o 
  14   2   4       72.26       80.10      4.52 o 
   1   3   4      696.42      693.08      7.46 o 
   2   3   4        6.97       11.50      0.76 o 
   3   3   4        0.41        0.62      0.54 o 
   4   3   4      734.31      744.71      7.04 o 
   5   3   4      233.17      254.61      3.40 o 
   6   3   4       28.62       29.67      1.32 o 
   7   3   4      285.59      295.02      4.05 o 
   8   3   4      245.91      243.95      4.15 o 
   9   3   4      542.80      531.77      6.42 o 
  10   3   4       92.92       94.16      2.78 o 
  11   3   4      345.06      342.10      5.75 o 
  12   3   4       33.69       38.13      2.63 o 
  13   3   4        5.11        7.27      2.20 o 
   0   4   4      701.03      654.35     10.81 o 
   1   4   4     2785.93     2739.68     28.70 o 
   2   4   4      352.56      350.27      3.84 o 
   3   4   4       95.57      109.86      2.08 o 
   4   4   4       10.10       10.35      0.86 o 
   5   4   4        8.68       10.77      1.31 o 
   6   4   4        0.38       -1.26      0.84 o 
   7   4   4       19.16       17.75      1.43 o 
   8   4   4        0.57       -0.81      1.28 o 
   9   4   4        0.21       -1.17      1.82 o 
  10   4   4       42.54       41.53      2.30 o 
  11   4   4       28.01       39.24      2.24 o 
  12   4   4        0.55        3.03      1.90 o 
  13   4   4        6.14        8.14      3.02 o 
   1   5   4      345.78      331.70      9.45 o 
   2   5   4      205.68      212.36      3.95 o 
   3   5   4        7.23        5.01      1.02 o 
   4   5   4        3.78        5.27      0.90 o 
   5   5   4       38.42       38.65      1.71 o 
   6   5   4       45.57       45.45      2.18 o 
   7   5   4      111.15      110.08      3.24 o 
   8   5   4      191.76      177.27      4.21 o 
   9   5   4      408.86      420.54      6.98 o 
  10   5   4       33.22       33.15      2.25 o 
  11   5   4       65.22       65.87      2.95 o 
  12   5   4        5.90        6.90      1.85 o 
   0   6   4      728.03      754.00     16.83 o 
   1   6   4      166.18      172.51      4.83 o 
   2   6   4        3.87        3.83      1.55 o 
   3   6   4        4.93        3.28      0.99 o 
   4   6   4       13.06       21.91      1.74 o 
   5   6   4      269.63      226.68      4.53 o 
   6   6   4      202.45      188.19      4.29 o 
   7   6   4       41.46       34.21      3.01 o 
   8   6   4        0.20        1.44      1.57 o 
   9   6   4       65.52       73.22      3.56 o 
  10   6   4        0.52        3.85      1.72 o 
  11   6   4       12.38       15.33      2.19 o 
   1   7   4      300.67      295.20      6.52 o 
   2   7   4      392.31      393.56      6.40 o 
   3   7   4      119.50      113.88      3.73 o 
   4   7   4        6.09        8.85      1.67 o 
   5   7   4       85.04       84.21      3.14 o 
   6   7   4       34.64       28.70      2.54 o 
   7   7   4       33.59       25.34      2.30 o 
   8   7   4      147.59      140.61      4.74 o 
   9   7   4        3.26        6.71      2.64 o 
   0   8   4        5.76        8.02      4.93 o 
   1   8   4       13.27       22.17      3.70 o 
   2   8   4       90.14      104.39      4.60 o 
   3   8   4        3.77        2.70      3.98 o 
   4   8   4        0.04        1.54      2.48 o 
   5   8   4       33.96       32.25      3.28 o 
   6   8   4        3.77        3.56      2.46 o 
   7   8   4       45.44       55.96      4.06 o 
   1   9   4       93.19      107.85      5.78 o 
   2   9   4        4.43        7.19      3.07 o 
   3   9   4       31.34       40.32      4.36 o 
   1   1   5        7.14        5.73      0.34 o 
   2   1   5      153.38      146.17      1.64 o 
   3   1   5       26.06       29.57      1.27 o 
   4   1   5       53.47       38.54      1.20 o 
   5   1   5      128.85      132.28      2.14 o 
   6   1   5       13.46       22.40      1.16 o 
   7   1   5        7.56        9.29      0.90 o 
   8   1   5       36.51       32.45      1.40 o 
   9   1   5      234.83      227.67      3.56 o 
  10   1   5      244.84      231.55      4.57 o 
  11   1   5       51.02       48.94      2.72 o 
  12   1   5       21.00       24.07      2.70 o 
  13   1   5        4.63        4.95      2.19 o 
  14   1   5       12.12       19.04      3.03 o 
   0   2   5    13436.71    13133.14    164.83 o 
   1   2   5     4577.29     4550.74     40.59 o 
   2   2   5      540.49      547.94      4.48 o 
   3   2   5       73.79       89.63      2.04 o 
   4   2   5      139.75      160.71      2.36 o 
   5   2   5      271.76      256.80      3.09 o 
   6   2   5        2.83        1.04      0.67 o 
   7   2   5      283.77      282.18      3.77 o 
   8   2   5      195.37      193.71      3.41 o 
   9   2   5      122.42      119.23      2.97 o 
  10   2   5        4.21        3.93      1.32 o 
  11   2   5        1.34        2.00      1.44 o 
  12   2   5       14.69       20.97      2.46 o 
  13   2   5        1.46        1.19      2.16 o 
  14   2   5        1.66        1.04      2.33 o 
   1   3   5      613.81      622.72      6.25 o 
   2   3   5        2.34        4.23      0.99 o 
   3   3   5      181.53      180.96      2.52 o 
   4   3   5      836.53      847.34      7.85 o 
   5   3   5       45.91       49.42      1.51 o 
   6   3   5       34.10       46.36      1.92 o 
   7   3   5      154.31      169.56      3.00 o 
   8   3   5      602.74      626.38      6.95 o 
   9   3   5     1196.69     1166.16     11.39 o 
  10   3   5       39.56       36.43      1.79 o 
  11   3   5      545.46      559.59      9.26 o 
  12   3   5      594.17      589.79      9.02 o 
  13   3   5      166.36      189.71      5.61 o 
   0   4   5     1294.14     1397.45     24.64 o 
   1   4   5     4655.80     4503.42     41.75 o 
   2   4   5        0.89       12.51      0.94 o 
   3   4   5        5.69       15.51      0.92 o 
   4   4   5      158.90      152.11      2.39 o 
   5   4   5       65.84       84.26      2.20 o 
   6   4   5       20.28       29.29      1.52 o 
   7   4   5      419.73      410.89      5.92 o 
   8   4   5      429.00      431.78      6.09 o 
   9   4   5      161.01      157.92      3.68 o 
  10   4   5        4.15        3.95      1.50 o 
  11   4   5        3.49        5.16      1.55 o 
  12   4   5       29.80       34.53      2.69 o 
  13   4   5        0.21        0.50      1.87 o 
   1   5   5        8.51        7.71      1.46 o 
   2   5   5      513.38      500.18      5.59 o 
   3   5   5       91.30       84.15      1.93 o 
   4   5   5        2.85        2.18      0.82 o 
   5   5   5       43.72       43.04      1.84 o 
   6   5   5        0.59        1.58      1.21 o 
   7   5   5       17.78       13.38      1.70 o 
   8   5   5       73.88       69.44      2.85 o 
   9   5   5      573.73      595.27      8.86 o 
  10   5   5        2.22        9.70      1.92 o 
  11   5   5      226.09      246.61      5.14 o 
  12   5   5        1.18        0.89      1.65 o 
   0   6   5     1564.82     1509.47     27.94 o 
   1   6   5      885.91      832.01     19.71 o 
   2   6   5       83.83       82.93      2.48 o 
   3   6   5       61.74       55.28      1.83 o 
   4   6   5       21.92       13.76      1.43 o 
   5   6   5       56.73       50.16      2.65 o 
   6   6   5      116.20      105.52      3.28 o 
   7   6   5        0.06        0.74      1.43 o 
   8   6   5        5.34        5.99      1.71 o 
   9   6   5        1.23        2.86      1.72 o 
  10   6   5        2.13        2.58      1.68 o 
  11   6   5       28.61       35.81      3.24 o 
   1   7   5        2.16        2.14      1.36 o 
   2   7   5       91.66       89.91      3.07 o 
   3   7   5        8.13        9.75      1.86 o 
   4   7   5       29.91       29.04      2.37 o 
   5   7   5       23.20       22.21      2.30 o 
   6   7   5       30.19       35.39      4.49 o 
   7   7   5        2.34       -0.92      2.05 o 
   8   7   5      104.70      112.52      5.08 o 
   9   7   5       65.58       65.98      4.30 o 
   0   8   5      261.05      252.85     13.82 o 
   1   8   5        2.53        1.14      3.72 o 
   2   8   5       18.33       14.86      2.59 o 
   3   8   5        1.12        4.30      2.48 o 
   4   8   5       71.72       64.37      4.71 o 
   5   8   5       10.97       13.94      2.76 o 
   6   8   5       13.41       13.15      2.76 o 
   7   8   5        0.38       -0.11      2.51 o 
   1   9   5        2.04        7.90      3.75 o 
   2   9   5        0.05       -4.36      2.91 o 
   3   9   5        0.75       -1.19      4.06 o 
   0   0   6     8815.56     8814.61    135.41 o 
   1   0   6    12842.73    12418.09    133.16 o 
   2   0   6    26687.77    25700.88    397.29 o 
   3   0   6    11995.49    11298.83    121.37 o 
   4   0   6     4203.49     4715.07     51.76 o 
   5   0   6     2092.42     2371.05     24.31 o 
   6   0   6       34.17       40.87      2.23 o 
   7   0   6       42.31       44.54      2.12 o 
   8   0   6       57.18       56.22      2.51 o 
   9   0   6       26.75       25.37      2.37 o 
  10   0   6       58.18       56.95      7.06 o 
  11   0   6        0.59        0.96      2.54 o 
  12   0   6       43.53       44.50      4.54 o 
  13   0   6        0.00       -3.53      2.38 o 
  14   0   6      166.90      212.89     11.81 o 
   1   1   6       19.66       20.64      0.57 o 
   2   1   6      174.02      168.10      1.85 o 
   3   1   6      266.89      295.22      3.14 o 
   4   1   6     1254.68     1296.53     12.69 o 
   5   1   6      290.56      317.42      3.96 o 
   6   1   6     2368.41     2551.89     22.37 o 
   7   1   6       88.68      114.50      2.38 o 
   8   1   6       14.65       13.38      1.20 o 
   9   1   6       45.12       48.00      1.75 o 
  10   1   6      101.69       96.06      3.03 o 
  11   1   6       90.99       77.12      2.92 o 
  12   1   6      107.11      125.74      4.73 o 
  13   1   6       13.06       16.09      2.67 o 
  14   1   6      280.23      315.37      8.22 o 
   0   2   6       82.18       74.42      5.11 o 
   1   2   6       57.57       67.45      1.17 o 
   2   2   6        0.00       -0.37      0.35 o 
   3   2   6        6.89        8.25      0.52 o 
   4   2   6     2490.51     2560.56     18.44 o 
   5   2   6       92.90       97.92      1.93 o 
   6   2   6       95.82       86.28      1.82 o 
   7   2   6      149.81      157.39      2.59 o 
   8   2   6       76.72       73.30      2.19 o 
   9   2   6        2.29        0.24      1.10 o 
  10   2   6       37.47       35.87      2.16 o 
  11   2   6        1.94        0.44      1.42 o 
  12   2   6       47.74       50.98      3.31 o 
  13   2   6       10.45       14.10      2.72 o 
  14   2   6       58.87       76.84      4.50 o 
   1   3   6      182.23      195.46      3.23 o 
   2   3   6        0.76       -0.11      0.46 o 
   3   3   6       22.01       20.54      0.88 o 
   4   3   6       73.04       74.06      1.61 o 
   5   3   6       75.43       60.11      1.88 o 
   6   3   6       38.21       44.59      1.69 o 
   7   3   6      485.29      477.40      5.59 o 
   8   3   6        5.96        5.97      1.15 o 
   9   3   6      246.12      225.34      3.86 o 
  10   3   6      331.88      315.75      5.18 o 
  11   3   6       79.16       75.01      3.14 o 
  12   3   6       33.57       42.67      2.72 o 
  13   3   6       30.19       37.00      4.02 o 
   0   4   6     1413.09     1402.77     24.88 o 
   1   4   6     3223.52     3288.61     30.58 o 
   2   4   6      296.72      299.78      3.49 o 
   3   4   6       35.94       41.54      1.38 o 
   4   4   6        2.08        1.15      0.68 o 
   5   4   6       45.38       42.06      1.55 o 
   6   4   6        0.36       -0.41      0.78 o 
   7   4   6       30.91       30.80      1.60 o 
   8   4   6        1.42        3.16      1.19 o 
   9   4   6        4.58        2.55      1.37 o 
  10   4   6        0.60        0.61      1.40 o 
  11   4   6       76.57       82.20      3.36 o 
  12   4   6       18.61       23.42      2.50 o 
   1   5   6       22.81       21.42      1.42 o 
   2   5   6        0.01        2.17      0.72 o 
   3   5   6       37.79       36.07      1.39 o 
   4   5   6        0.01       -1.12      0.75 o 
   5   5   6      110.70      105.29      2.48 o 
   6   5   6       14.74       15.06      1.88 o 
   7   5   6      100.52      101.69      3.27 o 
   8   5   6       74.76       71.23      2.86 o 
   9   5   6      885.29      866.22     10.84 o 
  10   5   6      234.35      253.85      5.05 o 
  11   5   6      356.04      361.75      6.32 o 
  12   5   6       12.76       13.58      2.90 o 
   0   6   6       24.24       29.21      3.44 o 
   1   6   6     2376.84     2290.30     30.33 o 
   2   6   6     1001.51      999.20     10.69 o 
   3   6   6      261.72      247.70      4.87 o 
   4   6   6        2.48        5.51      1.28 o 
   5   6   6       35.71       26.22      1.80 o 
   6   6   6       27.46       21.09      2.53 o 
   7   6   6        1.02        0.19      1.32 o 
   8   6   6        3.63        4.11      1.63 o 
   9   6   6       37.80       41.98      3.09 o 
  10   6   6       38.32       38.82      3.10 o 
   1   7   6        0.22        0.32      1.84 o 
   2   7   6        4.44        7.36      1.76 o 
   3   7   6       12.83       11.71      2.30 o 
   4   7   6       35.34       33.52      2.67 o 
   5   7   6       80.69       61.56      3.70 o 
   6   7   6       12.50        6.76      2.27 o 
   7   7   6       22.05       14.72      2.77 o 
   8   7   6        1.08       -0.47      2.19 o 
   9   7   6      301.58      293.92      8.09 o 
   0   8   6      141.62      183.70     11.56 o 
   1   8   6      218.05      233.49      6.36 o 
   2   8   6        1.05        3.24      2.50 o 
   3   8   6        4.37        7.43      2.81 o 
   4   8   6       14.61       17.73      4.00 o 
   5   8   6       17.33       28.10      3.27 o 
   6   8   6       12.22       10.86      2.81 o 
   7   8   6       12.22       19.28      3.28 o 
   1   9   6       11.53        9.89      6.40 o 
   2   9   6        0.02        3.93      3.66 o 
   3   9   6        0.08        1.56      3.51 o 
   1   1   7      169.74      178.22      1.80 o 
   2   1   7      299.33      313.77      2.96 o 
   3   1   7       14.34       13.97      0.71 o 
   4   1   7      110.64      126.83      2.01 o 
   5   1   7       33.33       31.25      1.21 o 
   6   1   7      155.74      164.92      2.82 o 
   7   1   7        5.20        6.08      1.03 o 
   8   1   7        6.63        7.61      1.00 o 
   9   1   7        2.35        4.23      1.13 o 
  10   1   7        0.30       -1.59      1.20 o 
  11   1   7       53.97       50.75      2.70 o 
  12   1   7        7.82       11.13      2.34 o 
  13   1   7        0.06        1.84      2.40 o 
  14   1   7       12.35       20.39      3.57 o 
   0   2   7      747.60      723.87     10.82 o 
   1   2   7      264.58      257.86      2.84 o 
   2   2   7       97.71       95.26      1.29 o 
   3   2   7      159.27      150.76      1.78 o 
   4   2   7     1108.46     1076.89      8.42 o 
   5   2   7        0.19        1.45      0.85 o 
   6   2   7        4.34        8.43      0.91 o 
   7   2   7       45.15       60.46      1.79 o 
   8   2   7        3.72        5.17      1.03 o 
   9   2   7        1.52        1.67      1.10 o 
  10   2   7       16.20       13.48      1.69 o 
  11   2   7       31.08       27.40      2.14 o 
  12   2   7       56.71       60.46      3.17 o 
  13   2   7        0.99        4.06      2.05 o 
   1   3   7     1446.81     1524.27     16.19 o 
   2   3   7      146.65      174.80      2.12 o 
   3   3   7       71.97       96.62      1.69 o 
   4   3   7      230.58      199.60      2.60 o 
   5   3   7      306.08      304.74      3.31 o 
   6   3   7      129.45      107.99      2.33 o 
   7   3   7     1128.76     1082.71     11.07 o 
   8   3   7      922.11      911.09      9.91 o 
   9   3   7      148.19      135.30      3.57 o 
  10   3   7       93.88       98.29      3.26 o 
  11   3   7       36.39       39.02      2.49 o 
  12   3   7      188.66      204.45      6.07 o 
  13   3   7      102.61      106.76      4.45 o 
   0   4   7     1377.14     1511.63     26.69 o 
   1   4   7       16.67       20.19      1.26 o 
   2   4   7       96.07       76.09      1.73 o 
   3   4   7       38.42       46.28      1.36 o 
   4   4   7      330.71      324.69      4.06 o 
   5   4   7       67.74       78.66      2.04 o 
   6   4   7        7.65       10.79      1.16 o 
   7   4   7       16.58       15.37      1.52 o 
   8   4   7       51.21       51.96      2.01 o 
   9   4   7        6.86        6.25      1.42 o 
  10   4   7        8.53        5.30      1.56 o 
  11   4   7       32.43       34.26      2.61 o 
  12   4   7      135.38      133.66      4.37 o 
   1   5   7        2.96        2.98      1.06 o 
   2   5   7      306.25      285.96      3.97 o 
   3   5   7       45.68       55.78      1.98 o 
   4   5   7       92.57       74.63      1.91 o 
   5   5   7       32.39       24.25      1.44 o 
   6   5   7        9.68        7.55      1.35 o 
   7   5   7       78.39       77.02      3.10 o 
   8   5   7       73.78       68.40      3.27 o 
   9   5   7      163.94      188.11      4.22 o 
  10   5   7      242.14      263.98      5.18 o 
  11   5   7        1.13        4.45      1.77 o 
   0   6   7      249.72      247.03      7.85 o 
   1   6   7       58.30       63.27      2.61 o 
   2   6   7      549.93      569.90      9.37 o 
   3   6   7      408.71      404.07      5.34 o 
   4   6   7      167.09      175.74      3.33 o 
   5   6   7       44.55       39.68      2.44 o 
   6   6   7        1.45        0.72      1.87 o 
   7   6   7        4.15        4.29      2.15 o 
   8   6   7       39.47       34.12      3.34 o 
   9   6   7       47.26       53.63      3.34 o 
  10   6   7       19.36       22.73      2.81 o 
   1   7   7        5.70        4.27      2.88 o 
   2   7   7       25.49       20.03      3.31 o 
   3   7   7        0.86        2.23      1.95 o 
   4   7   7       55.70       50.80      3.05 o 
   5   7   7        0.49       -0.89      1.94 o 
   6   7   7       63.63       69.41      4.00 o 
   7   7   7        5.23        5.75      2.35 o 
   8   7   7       50.67       53.76      3.97 o 
   9   7   7       46.42       47.31      3.95 o 
   0   8   7      177.27      154.03     11.19 o 
   1   8   7       32.60       36.83      4.51 o 
   2   8   7        8.62        9.69      2.82 o 
   3   8   7        6.96        7.22      2.91 o 
   4   8   7      126.93      119.18      7.33 o 
   5   8   7       18.98       14.79      2.89 o 
   6   8   7        9.09        6.04      2.75 o 
   1   9   7       14.01       24.95      6.35 o 
   2   9   7        0.23        5.40      3.74 o 
   0   0   8        2.99        7.49      0.92 o 
   1   0   8     1039.93     1111.59     12.92 o 
   2   0   8     1460.52     1550.52     17.76 o 
   3   0   8     2697.57     2734.44     34.97 o 
   4   0   8     7365.45     7277.29     79.09 o 
   5   0   8       95.84      102.64      2.78 o 
   6   0   8       83.98       75.48      2.26 o 
   7   0   8       13.19       24.68      1.76 o 
   8   0   8       14.87       14.84      2.35 o 
   9   0   8      922.66      810.33     11.97 o 
  10   0   8       67.03       74.85      3.81 o 
  11   0   8      162.51      146.06      8.13 o 
  12   0   8        6.05       14.12      3.51 o 
  13   0   8        4.75        5.57      5.56 o 
  14   0   8       68.20       73.39      9.35 o 
   1   1   8      206.71      222.46      1.88 o 
   2   1   8     1044.86     1136.15      8.90 o 
   3   1   8      359.92      375.36      3.62 o 
   4   1   8     6074.57     6425.15     46.67 o 
   5   1   8      417.33      442.87      5.10 o 
   6   1   8      912.91      979.67      9.78 o 
   7   1   8       12.60        8.08      1.10 o 
   8   1   8        7.21        8.13      1.12 o 
   9   1   8        0.14        0.06      1.04 o 
  10   1   8       99.12       94.54      2.77 o 
  11   1   8        1.01       -1.92      1.36 o 
  12   1   8       53.65       54.65      3.52 o 
  13   1   8        3.33        3.17      2.18 o 
  14   1   8       12.35       22.52      3.14 o 
   0   2   8     1210.56     1208.76     17.03 o 
   1   2   8      603.84      648.96      6.84 o 
   2   2   8       28.73       43.60      0.89 o 
   3   2   8      104.95      127.45      1.64 o 
   4   2   8      389.52      410.93      4.03 o 
   5   2   8      182.09      182.69      2.54 o 
   6   2   8      589.01      599.85      7.40 o 
   7   2   8       21.18       19.24      1.25 o 
   8   2   8       92.08       92.24      2.33 o 
   9   2   8       16.17       13.80      1.31 o 
  10   2   8       13.69       12.94      1.85 o 
  11   2   8       67.43       62.18      3.46 o 
  12   2   8       44.14       47.75      2.53 o 
  13   2   8       31.72       21.18      2.62 o 
   1   3   8       77.38       84.80      2.05 o 
   2   3   8       12.25       19.06      0.75 o 
   3   3   8        1.08        1.71      0.58 o 
   4   3   8       84.68       86.09      1.64 o 
   5   3   8      183.56      182.99      2.42 o 
   6   3   8      424.07      439.01      4.89 o 
   7   3   8       30.86       30.81      1.87 o 
   8   3   8      230.22      227.11      4.86 o 
   9   3   8      495.97      459.42      6.47 o 
  10   3   8      102.25       95.91      2.92 o 
  11   3   8       90.86       81.93      3.34 o 
  12   3   8        3.32        6.44      1.84 o 
  13   3   8       31.22       40.34      3.22 o 
   0   4   8     1075.89     1059.76     26.03 o 
   1   4   8     1676.34     1777.88     17.46 o 
   2   4   8       37.55       43.76      1.16 o 
   3   4   8        0.10        0.34      0.66 o 
   4   4   8       25.43       22.35      1.12 o 
   5   4   8      190.33      178.56      3.28 o 
   6   4   8        0.20        0.24      0.81 o 
   7   4   8        4.74        4.12      1.07 o 
   8   4   8        2.97        3.83      1.11 o 
   9   4   8        0.16        0.47      1.22 o 
  10   4   8        0.95       -1.07      1.51 o 
  11   4   8       34.34       36.13      2.82 o 
  12   4   8        3.79        2.57      1.90 o 
   1   5   8       28.46       29.49      1.71 o 
   2   5   8       33.55       29.61      1.51 o 
   3   5   8       22.52       26.28      1.33 o 
   4   5   8        5.07        4.27      1.00 o 
   5   5   8       26.24       28.84      1.55 o 
   6   5   8        9.03        7.74      1.22 o 
   7   5   8       93.50       85.95      2.71 o 
   8   5   8        8.77        8.83      1.50 o 
   9   5   8      698.48      682.39     12.31 o 
  10   5   8       18.09       16.66      2.47 o 
  11   5   8      223.26      215.32      5.92 o 
   0   6   8       40.72       47.81     10.16 o 
   1   6   8      708.22      681.64     10.80 o 
   2   6   8      174.76      166.58      8.86 o 
   3   6   8      326.61      328.92      5.53 o 
   4   6   8       20.86       20.28      2.19 o 
   5   6   8       70.10       68.87      3.24 o 
   6   6   8       62.03       59.07      3.18 o 
   7   6   8        2.46        0.62      2.13 o 
   8   6   8        1.70        1.88      1.93 o 
   9   6   8       77.23       85.52      3.94 o 
  10   6   8        1.08       -0.74      1.97 o 
   1   7   8        6.87        6.09      2.06 o 
   2   7   8      300.95      270.50     12.03 o 
   3   7   8       33.50       40.79      4.50 o 
   4   7   8       99.95       80.64      4.06 o 
   5   7   8       18.71       14.59      2.33 o 
   6   7   8       82.64       65.19      4.00 o 
   7   7   8      110.18      118.50      5.20 o 
   8   7   8       24.53       24.16      3.57 o 
   0   8   8      136.00      146.91     10.52 o 
   1   8   8      160.62      159.51      5.47 o 
   2   8   8       84.51       88.66      5.22 o 
   3   8   8       86.09       84.67      5.00 o 
   4   8   8       45.64       49.77      4.25 o 
   5   8   8       22.58       22.10      3.88 o 
   6   8   8        7.66       12.64      3.30 o 
   1   9   8       74.93      104.44      7.21 o 
   1   1   9       27.39       24.24      0.71 o 
   2   1   9       99.46      112.74      1.55 o 
   3   1   9      440.36      430.08      4.07 o 
   4   1   9     1727.72     1752.23     13.68 o 
   5   1   9       17.35       21.73      0.97 o 
   6   1   9      233.44      234.52      3.51 o 
   7   1   9      101.11      100.63      2.39 o 
   8   1   9        9.56       11.27      1.26 o 
   9   1   9      168.60      149.23      3.30 o 
  10   1   9        4.82        3.80      1.29 o 
  11   1   9       11.52        7.31      1.65 o 
  12   1   9        0.00       -1.35      1.83 o 
  13   1   9       17.55       23.99      2.93 o 
   0   2   9        9.48       11.18      1.18 o 
   1   2   9     1249.78     1327.85     23.65 o 
   2   2   9      184.79      195.48      2.26 o 
   3   2   9      100.28      104.46      1.62 o 
   4   2   9      471.37      481.20      4.60 o 
   5   2   9       97.99      112.48      1.81 o 
   6   2   9     1522.09     1486.30     14.11 o 
   7   2   9      285.13      250.20      4.39 o 
   8   2   9       71.18       73.17      2.51 o 
   9   2   9        2.63        0.76      1.09 o 
  10   2   9        1.35        0.86      1.21 o 
  11   2   9        1.46        1.36      1.32 o 
  12   2   9       41.10       39.86      2.39 o 
  13   2   9       59.12       55.17      3.09 o 
   1   3   9     2589.49     2708.40     37.56 o 
   2   3   9      360.24      349.45      3.51 o 
   3   3   9       18.68       10.05      0.81 o 
   4   3   9       68.50       72.66      1.64 o 
   5   3   9      287.75      306.09      3.92 o 
   6   3   9     2666.25     2655.21     22.04 o 
   7   3   9      299.11      273.58      4.09 o 
   8   3   9       35.60       37.37      2.05 o 
   9   3   9      121.40      101.53      2.93 o 
  10   3   9        1.01        1.17      1.39 o 
  11   3   9      111.40      102.43      3.23 o 
  12   3   9       33.75       36.32      2.66 o 
  13   3   9        0.06        3.37      1.92 o 
   0   4   9      132.00      143.80      5.25 o 
   1   4   9       98.70      128.22      3.23 o 
   2   4   9        6.92        5.96      0.71 o 
   3   4   9       35.58       41.19      1.37 o 
   4   4   9       50.50       57.39      1.64 o 
   5   4   9        1.94        2.47      0.94 o 
   6   4   9      980.85      977.02      9.08 o 
   7   4   9      258.29      245.55      3.97 o 
   8   4   9      107.88      105.66      2.92 o 
   9   4   9        0.05       -1.67      1.11 o 
  10   4   9        1.82        2.52      1.62 o 
  11   4   9        0.05       -1.22      1.76 o 
  12   4   9       73.35       71.40      3.78 o 
   1   5   9        8.78        6.79      1.30 o 
   2   5   9       80.36       71.16      2.09 o 
   3   5   9      221.92      234.83      3.47 o 
   4   5   9      483.39      450.65      7.93 o 
   5   5   9        5.59        3.21      1.29 o 
   6   5   9        2.54        3.05      1.42 o 
   7   5   9        8.92        6.66      1.46 o 
   8   5   9        3.86        0.48      1.68 o 
   9   5   9        3.53        9.32      2.13 o 
  10   5   9       39.65       40.28      3.05 o 
  11   5   9        9.27       14.71      2.48 o 
   0   6   9      106.04      113.31      5.50 o 
   1   6   9      124.35      118.70      4.41 o 
   2   6   9        2.50        5.08      1.50 o 
   3   6   9        0.09        4.15      1.29 o 
   4   6   9        3.77        5.10      1.76 o 
   5   6   9       13.17       13.13      2.35 o 
   6   6   9       43.26       42.07      2.90 o 
   7   6   9       12.88       10.80      2.44 o 
   8   6   9       61.67       67.99      3.89 o 
   9   6   9       59.22       77.64      4.34 o 
  10   6   9        2.84        2.86      2.26 o 
   1   7   9       15.45       16.89      2.24 o 
   2   7   9        0.97        2.24      2.10 o 
   3   7   9        1.11        4.61      2.50 o 
   4   7   9       26.25       40.11      3.26 o 
   5   7   9       18.70       17.81      2.81 o 
   6   7   9      104.04      110.26      5.70 o 
   7   7   9        3.11        2.13      2.74 o 
   8   7   9       15.03       18.35      3.42 o 
   0   8   9      231.90      240.13     12.80 o 
   1   8   9       73.68       73.82      4.05 o 
   2   8   9        1.51        2.20      2.37 o 
   3   8   9       21.86       26.34      3.90 o 
   4   8   9       87.69       95.37      5.45 o 
   5   8   9        8.30       10.67      3.34 o 
   6   8   9       44.15       48.67      4.60 o 
   0   0  10     1052.57     1078.86     26.54 o 
   1   0  10     3464.59     3585.80     39.36 o 
   2   0  10       43.91       48.45      1.65 o 
   3   0  10     2980.41     3213.13     35.82 o 
   4   0  10      490.37      511.84     28.00 o 
   5   0  10      761.30      762.29     10.34 o 
   6   0  10        0.01        3.97      1.88 o 
   7   0  10        0.01       -1.03      1.25 o 
   8   0  10      312.58      286.42      5.83 o 
   9   0  10      219.11      187.73      4.82 o 
  10   0  10        0.95        0.60      1.86 o 
  11   0  10      267.15      224.82      6.75 o 
  12   0  10        0.46       -0.93      2.53 o 
  13   0  10        2.08        0.55      2.85 o 
   1   1  10      108.88      117.64      1.58 o 
   2   1  10      518.37      577.18      4.80 o 
   3   1  10     1149.26     1123.65      9.09 o 
   4   1  10     2325.97     2327.33     17.80 o 
   5   1  10      335.77      343.42      3.80 o 
   6   1  10        2.90        4.90      0.76 o 
   7   1  10       99.70       89.47      2.32 o 
   8   1  10       35.40       28.07      1.60 o 
   9   1  10      408.18      365.24      6.19 o 
  10   1  10       27.54       33.51      1.94 o 
  11   1  10       16.39       11.00      1.77 o 
  12   1  10       33.98       35.66      3.05 o 
  13   1  10       25.83       23.45      2.99 o 
   0   2  10      485.46      483.62     10.07 o 
   1   2  10      526.98      636.64      6.40 o 
   2   2  10      162.98      171.64      2.10 o 
   3   2  10       11.51       15.39      0.85 o 
   4   2  10       21.44       25.49      0.95 o 
   5   2  10      709.36      670.87      6.18 o 
   6   2  10      341.52      303.69      4.35 o 
   7   2  10      323.36      292.63      5.58 o 
   8   2  10        7.72       10.25      1.19 o 
   9   2  10        0.93        1.68      1.16 o 
  10   2  10       15.75       13.82      1.61 o 
  11   2  10       56.72       54.34      2.51 o 
  12   2  10       28.81       38.18      2.37 o 
  13   2  10        1.43        3.77      1.94 o 
   1   3  10      284.83      303.52      3.65 o 
   2   3  10       59.54       61.68      1.13 o 
   3   3  10       40.80       41.58      1.02 o 
   4   3  10      167.57      175.20      2.43 o 
   5   3  10      257.28      242.36      3.78 o 
   6   3  10        5.61       15.48      1.35 o 
   7   3  10       29.00       41.43      2.23 o 
   8   3  10        0.53       -0.51      1.06 o 
   9   3  10      354.09      304.06      9.02 o 
  10   3  10       10.43        9.88      1.69 o 
  11   3  10       54.64       47.51      2.44 o 
  12   3  10        0.28       -0.27      1.66 o 
  13   3  10       92.97      124.05      4.39 o 
   0   4  10      135.91      137.03      5.20 o 
   1   4  10      753.29      797.65      8.11 o 
   2   4  10        0.46        1.42      0.77 o 
   3   4  10      207.58      206.58      2.96 o 
   4   4  10      261.03      260.09      3.52 o 
   5   4  10      195.55      190.65      3.21 o 
   6   4  10       11.40       15.40      1.31 o 
   7   4  10       34.08       34.97      1.71 o 
   8   4  10        6.15        5.09      1.29 o 
   9   4  10        2.56        1.12      1.37 o 
  10   4  10        0.24       -1.98      1.78 o 
  11   4  10        4.13        2.52      2.17 o 
  12   4  10       12.20       16.79      2.61 o 
   1   5  10        9.77       11.74      1.68 o 
   2   5  10       20.55       20.72      1.70 o 
   3   5  10      203.11      215.45      4.16 o 
   4   5  10      715.98      707.68      9.99 o 
   5   5  10      184.77      165.00      4.26 o 
   6   5  10      227.30      229.94      5.17 o 
   7   5  10        0.02        0.30      1.36 o 
   8   5  10        0.03       -0.17      1.77 o 
   9   5  10      255.31      253.64      6.69 o 
  10   5  10        0.27       -0.48      2.12 o 
  11   5  10       66.06       61.71      4.17 o 
   0   6  10       18.36       19.23      2.92 o 
   1   6  10      326.73      325.66      6.81 o 
   2   6  10       80.58       95.17      4.42 o 
   3   6  10      248.20      226.88      5.17 o 
   4   6  10      444.85      427.97      8.63 o 
   5   6  10      279.04      268.92      5.83 o 
   6   6  10       32.64       37.79      3.12 o 
   7   6  10        0.47       -2.43      2.30 o 
   8   6  10       57.76       65.68      4.67 o 
   9   6  10       88.69      101.92      5.63 o 
  10   6  10        3.02        3.73      2.86 o 
   1   7  10        0.40        0.44      1.76 o 
   2   7  10       14.49       11.73      2.82 o 
   3   7  10      159.49      164.74      6.22 o 
   4   7  10      830.36      826.28     13.81 o 
   5   7  10       17.74       21.71      2.97 o 
   6   7  10      157.58      158.23      5.71 o 
   7   7  10       31.08       31.26      3.97 o 
   8   7  10       15.92       17.85      3.58 o 
   0   8  10      254.06      289.01     10.26 o 
   1   8  10      137.83      118.41      5.70 o 
   2   8  10       20.31       19.96      5.78 o 
   3   8  10       71.83       62.68      4.66 o 
   4   8  10       74.52       71.88      6.43 o 
   5   8  10       52.96       66.19      4.36 o 
   1   1  11        0.15        0.59      0.43 o 
   2   1  11       22.69       18.02      0.79 o 
   3   1  11       21.52       23.42      1.08 o 
   4   1  11        0.04        1.15      0.60 o 
   5   1  11       13.99       20.92      1.01 o 
   6   1  11       18.31       20.85      1.11 o 
   7   1  11       16.61       13.61      1.04 o 
   8   1  11       32.37       31.20      1.59 o 
   9   1  11      106.12       86.68      2.66 o 
  10   1  11       10.88       12.25      1.52 o 
  11   1  11       80.52       65.48      2.88 o 
  12   1  11       28.41       31.14      2.42 o 
  13   1  11        5.83        6.72      2.36 o 
   0   2  11      127.32      156.30      3.90 o 
   1   2  11     2333.17     2457.90     20.06 o 
   2   2  11      363.06      375.52      4.30 o 
   3   2  11      102.34      129.40      1.90 o 
   4   2  11      400.55      416.34      4.23 o 
   5   2  11      220.37      228.80      2.95 o 
   6   2  11      136.18      134.70      2.92 o 
   7   2  11      123.10      118.30      2.77 o 
   8   2  11        0.88       -0.53      0.89 o 
   9   2  11        0.05        2.05      1.18 o 
  10   2  11        0.03       -0.73      1.19 o 
  11   2  11       10.61       10.76      1.69 o 
  12   2  11       18.15       22.08      2.06 o 
  13   2  11        2.22        1.34      1.82 o 
   1   3  11       65.91       66.88      1.57 o 
   2   3  11       63.23       58.53      1.46 o 
   3   3  11       31.96       37.37      1.20 o 
   4   3  11       12.27        6.22      1.03 o 
   5   3  11      380.35      364.51      5.87 o 
   6   3  11        7.35       12.71      1.51 o 
   7   3  11     1112.35     1080.33     11.34 o 
   8   3  11        0.62        1.92      1.15 o 
   9   3  11       29.77       31.68      1.87 o 
  10   3  11        0.24       -0.55      1.34 o 
  11   3  11       75.25       53.26      2.83 o 
  12   3  11        1.48        3.95      2.01 o 
   0   4  11      401.15      429.40     12.57 o 
   1   4  11      879.31      862.88      9.70 o 
   2   4  11       95.69      104.94      2.72 o 
   3   4  11      185.70      164.89      3.01 o 
   4   4  11        8.68       11.47      1.22 o 
   5   4  11      324.25      322.73      5.25 o 
   6   4  11      351.85      345.08      5.64 o 
   7   4  11      306.45      302.36      5.35 o 
   8   4  11        3.64        3.66      1.44 o 
   9   4  11        0.85        0.35      1.52 o 
  10   4  11        2.10        2.80      2.61 o 
  11   4  11        0.27       -2.89      1.93 o 
  12   4  11        7.33        5.55      2.33 o 
   1   5  11       23.49       25.26      2.17 o 
   2   5  11        4.47        2.13      1.20 o 
   3   5  11       86.53       88.96      2.78 o 
   4   5  11      405.11      415.82      7.09 o 
   5   5  11      106.39      110.87      3.67 o 
   6   5  11      116.83      111.91      3.75 o 
   7   5  11        7.02        3.70      1.90 o 
   8   5  11       10.57       14.01      2.06 o 
   9   5  11       26.55       28.84      2.92 o 
  10   5  11       41.68       48.68      3.79 o 
  11   5  11       18.49       16.58      3.87 o 
   0   6  11       57.69       74.27      4.61 o 
   1   6  11       60.80       54.13      4.76 o 
   2   6  11       59.70       70.27      3.00 o 
   3   6  11      537.46      490.05      8.18 o 
   4   6  11      198.64      191.11      4.92 o 
   5   6  11       45.37       47.26      3.33 o 
   6   6  11       57.57       55.13      3.59 o 
   7   6  11        2.00       -0.27      1.99 o 
   8   6  11       15.33       24.08      3.54 o 
   9   6  11       16.00       23.63      3.54 o 
   1   7  11        4.08        3.32      1.86 o 
   2   7  11       15.64       14.92      2.42 o 
   3   7  11       14.68       14.73      2.40 o 
   4   7  11      244.49      250.31      6.84 o 
   5   7  11       75.32       80.24      4.37 o 
   6   7  11       96.25       95.85      6.02 o 
   7   7  11        0.26        2.19      2.69 o 
   8   7  11       10.43       14.08      3.41 o 
   0   8  11      188.65      194.21      8.56 o 
   1   8  11       70.11       73.94      6.24 o 
   2   8  11        2.10        2.82      2.60 o 
   3   8  11        0.66       -0.95      2.46 o 
   4   8  11      128.87      124.95      6.34 o 
   5   8  11       24.26       22.14      3.30 o 
   0   0  12     1569.38     1897.86     30.31 o 
   1   0  12     2108.62     2408.59     27.11 o 
   2   0  12        1.05        3.81      0.88 o 
   3   0  12     8350.17     8762.02     94.72 o 
   4   0  12     2193.34     2176.28     22.86 o 
   5   0  12     1361.11     1276.93     16.79 o 
   6   0  12      378.40      381.84      6.55 o 
   7   0  12      255.52      245.70      4.59 o 
   8   0  12       72.28       62.97      2.66 o 
   9   0  12        6.21        5.93      3.19 o 
  10   0  12       56.96       44.62      3.34 o 
  11   0  12      170.50      149.66      5.72 o 
  12   0  12        0.46        1.90      2.89 o 
  13   0  12        1.48        3.88      3.32 o 
   1   1  12      218.38      234.64      2.60 o 
   2   1  12      218.21      200.06      2.45 o 
   3   1  12      115.83      126.03      1.82 o 
   4   1  12       41.05       37.57      1.30 o 
   5   1  12       27.15       35.09      1.24 o 
   6   1  12       95.30       83.16      1.81 o 
   7   1  12       65.09       61.22      1.81 o 
   8   1  12        0.66        0.97      0.96 o 
   9   1  12      914.15      763.08      8.40 o 
  10   1  12      388.23      313.14      4.88 o 
  11   1  12      361.81      327.18      5.60 o 
  12   1  12       47.09       54.24      2.88 o 
  13   1  12       18.27       15.91      2.46 o 
   0   2  12      890.03      954.97     14.41 o 
   1   2  12     2677.32     2853.69     24.97 o 
   2   2  12        9.24       10.54      0.77 o 
   3   2  12        1.42       -0.18      0.51 o 
   4   2  12       15.36       16.40      0.94 o 
   5   2  12        9.45       14.02      2.07 o 
   6   2  12       29.52       33.27      1.42 o 
   7   2  12       77.01       75.35      2.33 o 
   8   2  12       34.75       39.05      1.77 o 
   9   2  12        1.12       -0.88      0.93 o 
  10   2  12       12.26       13.57      1.52 o 
  11   2  12       22.62       19.40      1.93 o 
  12   2  12       35.38       36.57      2.39 o 
  13   2  12        0.37       -1.45      1.92 o 
   1   3  12       38.73       46.92      1.70 o 
   2   3  12       11.08       10.82      0.84 o 
   3   3  12       25.80       31.42      1.03 o 
   4   3  12      267.64      272.43      3.56 o 
   5   3  12      938.45      906.40      9.49 o 
   6   3  12       51.65       57.74      2.09 o 
   7   3  12       39.69       39.63      1.89 o 
   8   3  12       74.74       72.74      2.48 o 
   9   3  12      107.33      103.07      3.90 o 
  10   3  12       14.52       13.76      2.04 o 
  11   3  12       14.51        8.88      1.91 o 
  12   3  12        6.78       12.92      2.43 o 
   0   4  12        0.39        0.31      1.69 o 
   1   4  12       72.61       78.21      2.43 o 
   2   4  12      174.45      168.16      3.50 o 
   3   4  12      293.70      290.21      5.85 o 
   4   4  12      377.86      364.99      5.55 o 
   5   4  12      399.44      396.52      6.31 o 
   6   4  12       75.20       76.25      3.30 o 
   7   4  12        2.05        4.66      1.48 o 
   8   4  12       16.50       18.62      1.88 o 
   9   4  12        3.33        2.19      1.65 o 
  10   4  12        2.41        3.02      2.07 o 
  11   4  12        0.74       -0.78      2.00 o 
   1   5  12        3.83        2.42      1.45 o 
   2   5  12        3.48        1.45      1.22 o 
   3   5  12       21.69       24.92      1.83 o 
   4   5  12      136.71      147.06      4.64 o 
   5   5  12      485.03      464.95      7.86 o 
   6   5  12      537.52      533.12      8.72 o 
   7   5  12       13.84       16.24      2.14 o 
   8   5  12       55.97       56.39      3.59 o 
   9   5  12       16.70       19.29      3.17 o 
  10   5  12       21.13       25.54      7.70 o 
   0   6  12        4.45        5.69      2.90 o 
   1   6  12      100.06       91.72      3.76 o 
   2   6  12       87.08       75.16      3.57 o 
   3   6  12      872.10      819.01     14.36 o 
   4   6  12      733.55      762.19     11.21 o 
   5   6  12       26.89       31.97      2.58 o 
   6   6  12        0.19        2.36      2.08 o 
   7   6  12       45.33       45.79      4.82 o 
   8   6  12        8.25       11.40      3.00 o 
   9   6  12        0.10        5.39      2.86 o 
   1   7  12        8.21        6.86      2.07 o 
   2   7  12        5.74        3.85      2.01 o 
   3   7  12        1.99       -1.79      1.82 o 
   4   7  12       86.57       82.94      4.97 o 
   5   7  12       72.09       64.65      4.07 o 
   6   7  12      152.10      167.93      5.98 o 
   7   7  12        6.86        4.92      2.57 o 
   0   8  12        6.31       22.13      4.10 o 
   1   8  12        1.48        0.62      2.15 o 
   2   8  12      134.64      136.71      7.90 o 
   3   8  12        3.17        1.28      3.80 o 
   4   8  12       89.05      108.50      6.03 o 
   5   8  12       22.94       33.10      4.25 o 
   1   1  13       11.33        9.92      0.55 o 
   2   1  13      248.90      250.66      2.89 o 
   3   1  13       17.93       14.70      0.78 o 
   4   1  13      124.80      131.30      2.10 o 
   5   1  13        1.19       -0.21      0.65 o 
   6   1  13       22.34       22.11      1.14 o 
   7   1  13       30.10       30.31      1.43 o 
   8   1  13       35.57       34.31      2.12 o 
   9   1  13        3.03        6.18      1.25 o 
  10   1  13        5.04        9.08      1.40 o 
  11   1  13        5.83        5.52      1.51 o 
  12   1  13        0.58       -1.94      1.39 o 
  13   1  13       21.17       27.46      2.79 o 
   0   2  13      172.51      228.92      6.72 o 
   1   2  13        0.11        3.90      1.01 o 
   2   2  13      319.52      307.93      3.68 o 
   3   2  13       62.95       74.36      1.56 o 
   4   2  13       90.77       95.17      1.80 o 
   5   2  13      281.90      265.60      3.31 o 
   6   2  13        6.60       10.24      2.23 o 
   7   2  13       40.64       37.15      1.80 o 
   8   2  13      109.32      104.64      2.66 o 
   9   2  13        1.57        2.19      1.16 o 
  10   2  13        8.37        3.66      1.27 o 
  11   2  13       19.39       23.48      2.02 o 
  12   2  13        8.12       16.39      2.17 o 
   1   3  13      149.35      168.03      3.18 o 
   2   3  13       66.10       72.62      2.12 o 
   3   3  13       57.43       56.53      1.55 o 
   4   3  13      485.72      476.30      5.81 o 
   5   3  13      269.44      261.69      4.55 o 
   6   3  13     1271.44     1228.14     13.62 o 
   7   3  13      454.51      433.03      6.58 o 
   8   3  13        6.38        5.33      1.70 o 
   9   3  13      124.05      114.01      3.21 o 
  10   3  13        8.70        5.04      1.79 o 
  11   3  13       31.52       30.30      2.65 o 
  12   3  13       71.64       95.25      3.78 o 
   0   4  13      144.86      171.05     10.69 o 
   1   4  13        2.38        1.68      1.00 o 
   2   4  13      484.29      484.41      6.68 o 
   3   4  13        6.78        4.48      1.23 o 
   4   4  13      435.34      412.71      6.93 o 
   5   4  13       53.22       55.61      2.76 o 
   6   4  13       10.89       10.41      1.81 o 
   7   4  13       39.89       39.56      2.54 o 
   8   4  13      114.44      114.86      4.88 o 
   9   4  13       10.19       11.95      1.96 o 
  10   4  13       16.74       14.03      2.19 o 
  11   4  13       36.33       34.28      3.93 o 
   1   5  13       14.06       11.43      1.82 o 
   2   5  13      131.88      123.06      3.50 o 
   3   5  13        0.40       -1.07      1.19 o 
   4   5  13      296.46      304.05      6.05 o 
   5   5  13       35.05       43.23      2.64 o 
   6   5  13      167.51      168.44      4.66 o 
   7   5  13       22.67       28.16      2.70 o 
   8   5  13       80.05       88.98      3.75 o 
   9   5  13        1.99        1.62      2.51 o 
  10   5  13       13.95       12.32      3.17 o 
   0   6  13       23.57       22.53      3.30 o 
   1   6  13        2.53        0.02      1.54 o 
   2   6  13       52.82       48.68      2.69 o 
   3   6  13       44.26       42.22      2.74 o 
   4   6  13      686.87      691.22     10.59 o 
   5   6  13      219.42      221.02      5.51 o 
   6   6  13       11.75       12.74      2.15 o 
   7   6  13        9.25        9.21      2.92 o 
   8   6  13        0.82       -0.02      2.12 o 
   9   6  13        7.93        7.71      5.68 o 
   1   7  13        8.68        6.92      2.83 o 
   2   7  13        5.37        5.09      2.04 o 
   3   7  13        7.25        3.15      2.06 o 
   4   7  13       50.69       52.58      3.69 o 
   5   7  13       16.61       23.10      3.12 o 
   6   7  13      129.59      141.45      7.36 o 
   7   7  13       27.26       24.79      3.31 o 
   0   8  13      108.25      109.41      6.80 o 
   1   8  13       23.62       25.39      2.94 o 
   2   8  13       12.17       16.26      3.24 o 
   3   8  13        1.54       -0.51      2.77 o 
   4   8  13       35.22       36.28      4.17 o 
   0   0  14     2481.13     2687.06     42.43 o 
   1   0  14     2017.73     2138.03     24.50 o 
   2   0  14      482.80      498.21      7.14 o 
   3   0  14      109.75      114.54      2.92 o 
   4   0  14      337.38      367.94      5.57 o 
   5   0  14      385.44      381.46      5.92 o 
   6   0  14     1501.21     1353.60     15.70 o 
   7   0  14       12.27        4.78      1.68 o 
   8   0  14      135.30      103.85      3.22 o 
   9   0  14       33.75       23.76      3.11 o 
  10   0  14       18.51       16.07      2.22 o 
  11   0  14       58.82       47.24      3.67 o 
  12   0  14      126.59      123.78     10.22 o 
  13   0  14       31.49       63.79      5.65 o 
   1   1  14       87.56       91.06      1.44 o 
   2   1  14      175.76      172.55      2.34 o 
   3   1  14       10.39       14.39      0.80 o 
   4   1  14       43.94       58.49      1.43 o 
   5   1  14       38.69       54.04      1.55 o 
   6   1  14       97.58       94.82      2.03 o 
   7   1  14       75.02       63.06      1.91 o 
   8   1  14      531.27      462.40      5.89 o 
   9   1  14      219.24      207.44      3.86 o 
  10   1  14      356.71      332.04      5.15 o 
  11   1  14      119.09      104.67      3.08 o 
  12   1  14       71.27       65.00      2.89 o 
   0   2  14     1161.83     1166.74     17.46 o 
   1   2  14      591.79      624.32      7.72 o 
   2   2  14      709.63      711.08      6.93 o 
   3   2  14      167.66      153.86      2.65 o 
   4   2  14        2.69        6.09      0.78 o 
   5   2  14        0.32        3.03      0.82 o 
   6   2  14       14.93       16.48      1.37 o 
   7   2  14        2.03        0.27      1.02 o 
   8   2  14       50.41       50.37      2.20 o 
   9   2  14       15.44       14.31      1.65 o 
  10   2  14        3.86        7.92      1.57 o 
  11   2  14       21.52       28.96      2.35 o 
  12   2  14        0.19       -1.94      1.71 o 
   1   3  14       19.07       20.53      1.27 o 
   2   3  14       98.29      100.91      2.49 o 
   3   3  14       75.83       74.57      2.03 o 
   4   3  14        2.83        3.65      1.20 o 
   5   3  14      130.86      138.08      3.40 o 
   6   3  14      533.28      522.79      7.33 o 
   7   3  14       55.25       60.93      2.56 o 
   8   3  14      124.58      123.40      4.23 o 
   9   3  14       68.01       67.09      2.63 o 
  10   3  14       76.64       88.01      3.66 o 
  11   3  14        4.84        3.27      1.89 o 
  12   3  14       65.51       77.48      3.68 o 
   0   4  14       30.76       26.90      2.17 o 
   1   4  14        0.47       -0.65      1.24 o 
   2   4  14      214.78      215.63      4.15 o 
   3   4  14       92.86       97.21      2.91 o 
   4   4  14      346.19      343.94      6.29 o 
   5   4  14      486.78      486.03      7.96 o 
   6   4  14       73.31       72.89      3.12 o 
   7   4  14        5.14        5.73      1.72 o 
   8   4  14        1.95        1.71      1.61 o 
   9   4  14        0.88       -0.70      1.63 o 
  10   4  14        1.03        0.77      2.02 o 
  11   4  14        0.36       -3.45      2.30 o 
   1   5  14        5.84        5.06      1.64 o 
   2   5  14       18.55       14.69      1.66 o 
   3   5  14      164.43      155.60      5.08 o 
   4   5  14      116.65      112.86      4.54 o 
   5   5  14      500.26      503.40      8.44 o 
   6   5  14      313.71      319.58      6.55 o 
   7   5  14      115.57      123.81      4.24 o 
   8   5  14        7.73        3.30      1.86 o 
   9   5  14       16.22       16.69      2.72 o 
  10   5  14        2.20        0.16      2.87 o 
   0   6  14       43.04       51.06      4.32 o 
   1   6  14        0.02        2.53      1.89 o 
   2   6  14        6.29        5.86      1.70 o 
   3   6  14       24.53       24.54      2.40 o 
   4   6  14        0.45        3.97      1.81 o 
   5   6  14      315.41      327.57      6.88 o 
   6   6  14      308.20      322.54      6.92 o 
   7   6  14       14.27       21.53      3.02 o 
   8   6  14       46.41       50.00      3.81 o 
   9   6  14        4.54        9.16      3.18 o 
   1   7  14       38.76       33.31      2.60 o 
   2   7  14       79.40       59.05      3.60 o 
   3   7  14       61.84       54.25      3.60 o 
   4   7  14        6.29        2.78      2.13 o 
   5   7  14      277.91      299.50      7.91 o 
   6   7  14       98.65       99.92      4.96 o 
   7   7  14       13.54       18.52      3.20 o 
   0   8  14        9.25       14.48      3.82 o 
   1   8  14        2.67        0.17      2.20 o 
   2   8  14       15.32       12.29      3.26 o 
   3   8  14        1.96       -0.08      2.63 o 
   1   1  15       49.00       56.59      1.66 o 
   2   1  15        1.44        1.55      0.60 o 
   3   1  15       67.19       68.84      1.46 o 
   4   1  15        3.93        2.03      0.71 o 
   5   1  15     1086.96     1060.31      8.88 o 
   6   1  15      182.33      170.97      2.72 o 
   7   1  15       35.64       34.99      1.74 o 
   8   1  15       17.80       16.11      1.61 o 
   9   1  15        0.08       -0.28      1.05 o 
  10   1  15       26.26       22.74      1.72 o 
  11   1  15       12.54       16.66      1.90 o 
  12   1  15        1.25        3.36      1.76 o 
   0   2  15      489.06      524.57      9.46 o 
   1   2  15        0.31       -0.36      0.72 o 
   2   2  15       10.64        9.38      0.93 o 
   3   2  15      461.33      467.22      4.92 o 
   4   2  15      601.89      571.56      6.13 o 
   5   2  15     1265.40     1192.54     11.91 o 
   6   2  15       35.64       37.85      2.02 o 
   7   2  15       73.08       69.72      2.62 o 
   8   2  15       17.40       21.26      1.73 o 
   9   2  15       16.55       16.28      1.73 o 
  10   2  15        6.80        8.70      1.66 o 
  11   2  15       48.22       55.51      2.91 o 
  12   2  15        3.21        8.58      2.11 o 
   1   3  15      110.78      115.71      2.53 o 
   2   3  15      558.57      581.09      6.80 o 
   3   3  15      352.22      361.96      5.50 o 
   4   3  15     1522.49     1458.79     17.43 o 
   5   3  15     1887.91     1774.35     20.44 o 
   6   3  15        1.02        0.33      1.46 o 
   7   3  15      398.28      375.95      6.92 o 
   8   3  15       18.85       20.66      2.21 o 
   9   3  15       84.98       87.51      3.33 o 
  10   3  15      133.96      125.68      4.80 o 
  11   3  15        1.75        0.67      2.11 o 
   0   4  15      386.50      372.59      7.71 o 
   1   4  15       26.44       24.83      2.32 o 
   2   4  15        3.27        3.19      1.25 o 
   3   4  15       38.81       39.50      2.10 o 
   4   4  15      754.06      745.04     10.56 o 
   5   4  15      991.98      989.43     13.15 o 
   6   4  15       17.72       17.59      2.10 o 
   7   4  15       14.02       13.06      2.05 o 
   8   4  15       13.69       13.62      2.07 o 
   9   4  15       16.76       13.36      2.17 o 
  10   4  15       26.66       32.14      3.12 o 
  11   4  15       84.58       81.38      5.30 o 
   1   5  15       53.35       53.23      2.96 o 
   2   5  15        4.19        3.70      1.49 o 
   3   5  15       28.91       28.26      3.00 o 
   4   5  15        8.16        8.87      1.81 o 
   5   5  15      546.98      530.00      8.82 o 
   6   5  15      380.02      386.10      7.41 o 
   7   5  15        4.60        5.34      1.94 o 
   8   5  15       43.43       45.54      3.02 o 
   9   5  15       21.27       23.95      3.02 o 
  10   5  15       70.70       85.72      5.42 o 
   0   6  15      148.29      146.83      6.76 o 
   1   6  15       45.71       38.58      4.76 o 
   2   6  15        2.43       -0.25      1.70 o 
   3   6  15        0.96       -1.01      1.54 o 
   4   6  15       19.64       24.82      2.50 o 
   5   6  15        1.41        7.03      1.97 o 
   6   6  15      132.54      136.36      4.60 o 
   7   6  15        9.45       12.47      2.76 o 
   8   6  15       38.42       41.60      3.68 o 
   1   7  15        1.40        4.06      2.03 o 
   2   7  15        0.54        5.53      2.16 o 
   3   7  15        0.30        0.55      2.04 o 
   4   7  15        2.73        0.66      2.73 o 
   5   7  15       11.15       13.08      3.28 o 
   6   7  15       36.32       39.53      3.77 o 
   0   8  15       40.44       28.91      6.38 o 
   1   8  15       14.68       10.33      2.61 o 
   2   8  15        5.08        7.61      4.09 o 
   0   0  16      135.08      173.50      9.60 o 
   1   0  16     1153.03     1318.19     16.75 o 
   2   0  16     1452.36     1507.27     18.17 o 
   3   0  16     2171.16     2169.26     25.42 o 
   4   0  16       40.27       42.59      1.97 o 
   5   0  16      178.63      171.70      3.83 o 
   6   0  16       17.06       14.76      1.67 o 
   7   0  16      341.71      300.81      5.08 o 
   8   0  16       60.84       39.85      2.42 o 
   9   0  16        3.80        1.42      1.35 o 
  10   0  16        0.01       -0.89      1.58 o 
  11   0  16       23.14       15.76      2.57 o 
  12   0  16       26.75       36.62      3.94 o 
   1   1  16      252.43      268.38      3.40 o 
   2   1  16      102.98       89.60      1.74 o 
   3   1  16      338.16      343.87      3.63 o 
   4   1  16      200.32      207.04      2.76 o 
   5   1  16     3530.72     3460.17     25.15 o 
   6   1  16      292.05      301.41      3.64 o 
   7   1  16       16.55       22.66      2.05 o 
   8   1  16      212.39      200.68      4.05 o 
   9   1  16       80.75       75.32      2.54 o 
  10   1  16      128.70      120.22      5.56 o 
  11   1  16        0.16       -1.69      1.44 o 
  12   1  16       25.94       16.26      2.28 o 
   0   2  16      711.81      691.56     11.80 o 
   1   2  16       58.65       60.33      1.75 o 
   2   2  16      369.33      375.16      4.64 o 
   3   2  16        9.44       11.34      1.11 o 
   4   2  16      176.32      170.02      3.05 o 
   5   2  16     1465.60     1442.68     15.33 o 
   6   2  16        1.11        0.98      1.26 o 
   7   2  16        0.05       -1.21      1.25 o 
   8   2  16        1.52        0.29      1.20 o 
   9   2  16        0.47       -0.32      1.32 o 
  10   2  16        0.22        1.81      1.46 o 
  11   2  16       38.27       44.91      2.83 o 
  12   2  16        0.41       -1.20      1.74 o 
   1   3  16        2.94        0.81      0.90 o 
   2   3  16       14.09       14.44      1.30 o 
   3   3  16      174.38      163.51      3.34 o 
   4   3  16      110.25      116.20      3.16 o 
   5   3  16      423.32      427.90      7.27 o 
   6   3  16       88.54       72.57      3.91 o 
   7   3  16      136.18      132.71      4.09 o 
   8   3  16      193.09      182.37      4.87 o 
   9   3  16       60.92       69.29      3.06 o 
  10   3  16       39.72       36.57      3.23 o 
  11   3  16        0.69        3.80      2.30 o 
   0   4  16       70.84       70.65      3.72 o 
   1   4  16        5.07        2.81      1.27 o 
   2   4  16      107.82      106.88      3.64 o 
   3   4  16      191.25      192.12      4.12 o 
   4   4  16      183.50      181.47      4.65 o 
   5   4  16       25.13       31.63      2.39 o 
   6   4  16        7.41        7.15      1.86 o 
   7   4  16       23.37       23.88      2.36 o 
   8   4  16        3.12        2.73      1.77 o 
   9   4  16        0.52        1.65      1.75 o 
  10   4  16        2.49        0.84      2.03 o 
   1   5  16       17.22       14.82      2.08 o 
   2   5  16       15.18       13.78      3.37 o 
   3   5  16       11.01        9.00      1.88 o 
   4   5  16      119.86      113.38      3.97 o 
   5   5  16        0.20        1.46      1.66 o 
   6   5  16        4.35        5.01      1.83 o 
   7   5  16       38.91       47.31      3.05 o 
   8   5  16        3.42        2.14      1.91 o 
   9   5  16        0.32       -0.04      2.16 o 
   0   6  16        2.84        5.64      2.78 o 
   1   6  16       89.69       81.64      3.41 o 
   2   6  16       66.46       65.34      3.59 o 
   3   6  16        6.40        9.84      2.21 o 
   4   6  16       17.02       11.71      2.14 o 
   5   6  16      105.99      110.92      4.31 o 
   6   6  16        9.61       19.61      2.59 o 
   7   6  16       31.74       38.11      3.55 o 
   8   6  16        6.34        6.81      2.61 o 
   1   7  16       43.41       38.34      3.18 o 
   2   7  16        6.28        1.96      2.09 o 
   3   7  16        9.08        5.78      2.30 o 
   4   7  16       15.35       12.34      2.57 o 
   5   7  16       47.22       53.52      4.03 o 
   1   1  17       12.75       12.53      1.22 o 
   2   1  17        2.97        4.74      0.82 o 
   3   1  17       14.53       18.32      1.48 o 
   4   1  17        1.71        0.94      0.88 o 
   5   1  17       84.12       89.84      2.21 o 
   6   1  17       26.28       22.28      1.38 o 
   7   1  17      127.27      123.17      2.99 o 
   8   1  17       16.50       14.84      1.56 o 
   9   1  17        2.11        1.91      1.26 o 
  10   1  17        9.25        9.79      1.71 o 
  11   1  17        1.06        0.94      1.60 o 
  12   1  17        0.02       -0.51      1.79 o 
   0   2  17      223.00      258.80      6.16 o 
   1   2  17        0.06       -1.35      0.90 o 
   2   2  17       20.00       26.88      1.40 o 
   3   2  17     1616.53     1608.31     14.42 o 
   4   2  17       10.31       10.90      1.27 o 
   5   2  17       90.27       98.56      3.06 o 
   6   2  17       75.32       76.53      3.08 o 
   7   2  17        0.68       -1.45      1.46 o 
   8   2  17        8.47        4.79      1.55 o 
   9   2  17        0.00       -0.25      1.44 o 
  10   2  17        0.00       -1.11      1.37 o 
  11   2  17        3.62        3.15      2.07 o 
   1   3  17        0.01       -0.92      0.87 o 
   2   3  17       30.90       24.44      1.53 o 
   3   3  17       74.90       74.15      2.43 o 
   4   3  17       76.42       83.17      3.25 o 
   5   3  17      858.77      848.93     11.68 o 
   6   3  17        1.76        0.65      1.61 o 
   7   3  17        0.00       -0.09      1.51 o 
   8   3  17      185.84      190.37      5.07 o 
   9   3  17        1.05        0.52      1.55 o 
  10   3  17        0.66        6.95      2.11 o 
  11   3  17       31.23       45.55      3.60 o 
   0   4  17      262.85      263.51      6.47 o 
   1   4  17       59.40       60.94      2.41 o 
   2   4  17       89.77       85.02      3.07 o 
   3   4  17     1144.01     1112.07     12.90 o 
   4   4  17       58.94       51.92      2.87 o 
   5   4  17        3.08        0.16      1.48 o 
   6   4  17       38.79       35.13      2.60 o 
   7   4  17        1.17       -0.04      1.61 o 
   8   4  17        0.74        0.08      1.65 o 
   9   4  17        0.93        1.93      1.88 o 
  10   4  17        0.15       -2.67      2.10 o 
   1   5  17        0.30        1.42      1.46 o 
   2   5  17        3.62        2.81      1.50 o 
   3   5  17        0.00       -1.07      1.76 o 
   4   5  17        0.25        0.52      1.58 o 
   5   5  17       15.13       19.55      2.26 o 
   6   5  17        7.65        9.03      2.07 o 
   7   5  17       65.09       76.13      3.66 o 
   8   5  17      110.90      121.42      4.56 o 
   9   5  17       63.27       60.66      3.62 o 
   0   6  17       23.41       20.69      3.61 o 
   1   6  17        0.45       -1.20      1.50 o 
   2   6  17      161.82      148.63      5.13 o 
   3   6  17       55.62       55.67      3.48 o 
   4   6  17        5.92        3.75      1.82 o 
   5   6  17       55.16       59.36      3.37 o 
   6   6  17        0.01       -0.29      1.90 o 
   7   6  17       68.80       78.19      4.56 o 
   1   7  17        2.32        1.85      2.05 o 
   2   7  17       10.94        9.06      2.45 o 
   3   7  17        0.84       -0.85      1.99 o 
   4   7  17       13.60       17.37      2.83 o 
   5   7  17       32.33       22.84      3.83 o 
   0   0  18     3317.51     3169.43     61.19 o 
   1   0  18      134.52      135.91      4.87 o 
   2   0  18      166.65      180.36      3.94 o 
   3   0  18     1549.08     1594.30     19.56 o 
   4   0  18      887.63      846.49     12.22 o 
   5   0  18     3605.05     3521.38     36.67 o 
   6   0  18       55.92       58.64      2.68 o 
   7   0  18      401.87      363.07      6.52 o 
   8   0  18      133.83      121.27      3.79 o 
   9   0  18        2.90       -1.16      1.76 o 
  10   0  18        7.66        7.43      2.26 o 
  11   0  18        0.08        1.02      2.55 o 
   1   1  18       73.03       84.52      2.44 o 
   2   1  18        2.97        1.16      0.94 o 
   3   1  18      216.43      215.05      3.69 o 
   4   1  18      185.97      183.08      3.87 o 
   5   1  18     1107.98     1116.71     10.08 o 
   6   1  18      201.48      205.92      3.26 o 
   7   1  18     1381.50     1300.55     12.78 o 
   8   1  18       92.21       88.98      2.76 o 
   9   1  18       58.95       53.27      2.20 o 
  10   1  18      194.97      205.36      4.00 o 
  11   1  18        4.40        8.39      1.74 o 
   0   2  18      494.60      479.61      9.39 o 
   1   2  18        6.69        4.34      1.07 o 
   2   2  18       22.37       19.62      1.32 o 
   3   2  18     1643.77     1599.85     14.47 o 
   4   2  18      118.34      120.52      2.71 o 
   5   2  18      328.45      333.23      5.66 o 
   6   2  18       30.36       29.67      2.10 o 
   7   2  18        0.02       -1.69      1.38 o 
   8   2  18        5.22        3.37      1.57 o 
   9   2  18       22.51       24.50      2.24 o 
  10   2  18       14.51       11.69      1.88 o 
  11   2  18        3.63        0.81      1.97 o 
   1   3  18        0.43        0.02      0.97 o 
   2   3  18       34.85       29.60      1.55 o 
   3   3  18        0.90        0.89      1.16 o 
   4   3  18        1.94        3.86      1.45 o 
   5   3  18      444.33      439.09      7.79 o 
   6   3  18       13.85       13.10      1.94 o 
   7   3  18       18.90       24.43      2.35 o 
   8   3  18       17.51       18.99      2.32 o 
   9   3  18        9.75       15.43      2.10 o 
  10   3  18       98.94       96.64      4.53 o 
   0   4  18       19.18       24.04      9.27 o 
   1   4  18       21.91       18.19      1.68 o 
   2   4  18       21.69       23.38      2.05 o 
   3   4  18        7.37        8.24      1.64 o 
   4   4  18        1.71        2.72      1.59 o 
   5   4  18        2.81        3.91      1.73 o 
   6   4  18        5.77        5.48      1.83 o 
   7   4  18        0.51       -2.20      1.61 o 
   8   4  18        5.43        7.33      2.10 o 
   9   4  18        7.33        5.22      2.07 o 
  10   4  18        0.76       -1.41      1.98 o 
   1   5  18        4.74        3.56      1.57 o 
   2   5  18        0.82        1.06      1.51 o 
   3   5  18       12.50       13.59      1.96 o 
   4   5  18        4.59        4.00      1.75 o 
   5   5  18       21.58       24.82      2.49 o 
   6   5  18       20.92       17.54      2.34 o 
   7   5  18       52.71       54.21      3.32 o 
   8   5  18        1.25        2.34      2.00 o 
   0   6  18      273.18      247.99      9.22 o 
   1   6  18        1.27        3.35      1.77 o 
   2   6  18       22.19       16.32      2.55 o 
   3   6  18        2.53        0.55      1.87 o 
   4   6  18       26.33       21.43      2.56 o 
   5   6  18       95.59       98.31      4.38 o 
   6   6  18       54.20       50.22      3.42 o 
   7   6  18      141.27      149.18      5.22 o 
   1   7  18       40.66       37.86      3.94 o 
   2   7  18        3.12       -0.72      2.11 o 
   3   7  18       12.58       15.73      3.34 o 
   4   7  18        1.41        1.13      2.31 o 
   1   1  19       64.96       68.33      2.32 o 
   2   1  19        0.35       -0.51      0.96 o 
   3   1  19        6.01        6.96      1.22 o 
   4   1  19       99.17       95.62      2.71 o 
   5   1  19        3.18        8.89      1.40 o 
   6   1  19        0.49        1.35      1.27 o 
   7   1  19        3.32        6.10      1.56 o 
   8   1  19        7.15        7.59      1.57 o 
   9   1  19       40.20       43.61      2.40 o 
  10   1  19       60.40       60.31      3.23 o 
  11   1  19        1.12        0.89      1.87 o 
   0   2  19      366.62      348.60      6.55 o 
   1   2  19       74.92       67.71      2.22 o 
   2   2  19       24.08       18.17      1.37 o 
   3   2  19      136.19      145.93      3.79 o 
   4   2  19      115.36      114.70      2.97 o 
   5   2  19      139.00      135.27      3.64 o 
   6   2  19       32.20       30.58      2.15 o 
   7   2  19       17.45       19.52      2.39 o 
   8   2  19        0.01       -0.45      1.34 o 
   9   2  19       37.37       42.24      2.47 o 
  10   2  19       13.25       12.12      1.96 o 
   1   3  19       64.24       63.92      2.32 o 
   2   3  19      410.66      418.57      5.89 o 
   3   3  19      456.33      447.85      7.44 o 
   4   3  19      259.68      255.83      5.02 o 
   5   3  19        5.68        5.53      1.57 o 
   6   3  19      290.19      281.14      5.49 o 
   7   3  19        4.45        7.30      1.95 o 
   8   3  19       40.36       43.44      2.89 o 
   9   3  19       46.02       46.24      2.84 o 
  10   3  19      446.37      507.36      8.60 o 
   0   4  19      727.54      680.05     16.01 o 
   1   4  19      141.71      134.60      3.54 o 
   2   4  19      100.39       86.61      3.28 o 
   3   4  19      186.09      182.06      4.28 o 
   4   4  19        6.34        6.07      1.65 o 
   5   4  19       53.81       52.98      4.33 o 
   6   4  19        2.16        1.51      1.69 o 
   7   4  19       18.10       22.31      2.51 o 
   8   4  19        0.15        0.64      1.89 o 
   9   4  19       59.57       56.61      4.13 o 
   1   5  19       48.78       53.86      2.95 o 
   2   5  19        4.45        1.89      1.91 o 
   3   5  19       16.74       15.15      2.25 o 
   4   5  19       19.51       21.61      2.39 o 
   5   5  19       12.42       12.44      3.08 o 
   6   5  19       59.87       63.99      3.44 o 
   7   5  19       32.63       37.75      3.03 o 
   8   5  19       39.40       50.10      3.42 o 
   0   6  19      393.47      373.68     28.25 o 
   1   6  19       56.18       50.11      3.54 o 
   2   6  19       35.51       30.73      3.77 o 
   3   6  19        4.88        3.32      2.13 o 
   4   6  19        0.20       -2.61      1.78 o 
   5   6  19       18.34       20.56      2.62 o 
   6   6  19       94.32       97.08      4.33 o 
   1   7  19        0.22        0.11      2.09 o 
   2   7  19        0.30       -3.01      2.00 o 
   3   7  19        0.15        2.38      2.25 o 
   0   0  20        3.93        3.39      2.90 o 
   1   0  20        6.33        6.65      2.36 o 
   2   0  20       64.53       55.56      3.95 o 
   3   0  20      545.87      530.61     10.67 o 
   4   0  20      256.22      260.73      7.04 o 
   5   0  20     1032.67     1016.90     14.54 o 
   6   0  20      898.55      857.01     12.65 o 
   7   0  20      386.66      376.80      6.83 o 
   8   0  20      340.11      296.87      6.93 o 
   9   0  20       14.17       12.06      2.40 o 
  10   0  20        2.08       -1.12      2.47 o 
  11   0  20       63.48       97.16      6.58 o 
   1   1  20      184.53      191.55      3.57 o 
   2   1  20       16.46       13.16      1.34 o 
   3   1  20      243.89      243.38      4.11 o 
   4   1  20      303.25      315.60      4.96 o 
   5   1  20     1398.43     1372.84     14.01 o 
   6   1  20      820.25      791.48      9.51 o 
   7   1  20      371.06      368.88      5.92 o 
   8   1  20       34.27       34.73      2.27 o 
   9   1  20       26.42       37.54      2.37 o 
  10   1  20        5.33        3.21      1.84 o 
   0   2  20        0.04        2.41      1.36 o 
   1   2  20       96.07       88.74      2.56 o 
   2   2  20        0.73       -0.41      0.99 o 
   3   2  20      353.07      358.45      5.30 o 
   4   2  20      498.05      490.29      7.63 o 
   5   2  20      181.79      181.04      4.58 o 
   6   2  20       82.60       83.44      3.10 o 
   7   2  20       64.78       63.30      2.87 o 
   8   2  20       17.15       15.89      1.86 o 
   9   2  20       32.87       43.60      2.57 o 
  10   2  20        1.35        4.30      1.68 o 
   1   3  20       15.69       15.21      1.50 o 
   2   3  20       33.17       35.75      2.33 o 
   3   3  20      104.16      106.75      3.01 o 
   4   3  20      410.85      380.47      6.35 o 
   5   3  20       90.35       89.43      3.18 o 
   6   3  20       61.74       62.54      2.88 o 
   7   3  20        4.60        3.40      1.68 o 
   8   3  20        0.83        0.42      1.75 o 
   9   3  20        5.91        7.98      2.01 o 
   0   4  20       33.81       45.85      4.33 o 
   1   4  20        0.00       -0.22      1.31 o 
   2   4  20       31.59       31.13      2.36 o 
   3   4  20       30.69       33.17      2.58 o 
   4   4  20       32.98       32.28      2.96 o 
   5   4  20        5.58        4.87      1.68 o 
   6   4  20        3.83        3.62      1.85 o 
   7   4  20       10.18       11.65      2.26 o 
   8   4  20       12.79       15.71      2.45 o 
   9   4  20        0.00        1.81      2.13 o 
   1   5  20       11.26       16.62      2.16 o 
   2   5  20       20.17       19.82      2.56 o 
   3   5  20        0.03       -2.64      1.76 o 
   4   5  20       14.90       16.72      2.08 o 
   5   5  20       29.23       29.50      2.44 o 
   6   5  20        0.04       -2.21      1.83 o 
   7   5  20        0.43        1.17      2.00 o 
   0   6  20        9.51       14.76      3.63 o 
   1   6  20       39.82       35.80      3.59 o 
   2   6  20        1.30        0.64      3.09 o 
   3   6  20       15.53       19.20      3.04 o 
   4   6  20       10.05        6.97      2.48 o 
   5   6  20        5.96        8.15      2.35 o 
   1   7  20       57.66       45.64      3.65 o 
   1   1  21       18.20       17.79      1.45 o 
   2   1  21       52.50       46.45      1.96 o 
   3   1  21       29.16       29.77      1.78 o 
   4   1  21      115.62      124.68      3.14 o 
   5   1  21       14.46       20.28      2.02 o 
   6   1  21      187.93      187.75      4.08 o 
   7   1  21      150.76      147.77      3.75 o 
   8   1  21       35.01       41.01      2.40 o 
   9   1  21        9.85       13.80      1.92 o 
  10   1  21        0.00        2.13      1.91 o 
   0   2  21       84.27       89.30      3.45 o 
   1   2  21       73.23       60.24      2.24 o 
   2   2  21        2.91        1.90      1.20 o 
   3   2  21      214.84      218.46      4.75 o 
   4   2  21      527.64      529.17      7.70 o 
   5   2  21       37.48       35.69      2.51 o 
   6   2  21       28.89       29.01      2.23 o 
   7   2  21        3.85        2.48      1.48 o 
   8   2  21       11.49       17.24      1.95 o 
   9   2  21       59.05       75.86      3.69 o 
  10   2  21        4.90       14.25      2.12 o 
   1   3  21       58.53       66.23      2.43 o 
   2   3  21      452.75      419.80      6.64 o 
   3   3  21      193.32      195.97      4.05 o 
   4   3  21      863.28      861.12     11.03 o 
   5   3  21      169.06      171.82      4.35 o 
   6   3  21       94.64       92.33      3.41 o 
   7   3  21       67.33       70.23      3.31 o 
   8   3  21        3.33        4.30      1.81 o 
   9   3  21      178.23      190.02      4.76 o 
   0   4  21      115.25       92.41      8.02 o 
   1   4  21       15.47       14.71      2.00 o 
   2   4  21       98.16       88.68      4.86 o 
   3   4  21      172.70      169.85      4.30 o 
   4   4  21      313.01      300.48      5.82 o 
   5   4  21        0.30        0.68      1.59 o 
   6   4  21       12.71       16.25      2.10 o 
   7   4  21        5.15        5.67      1.93 o 
   8   4  21       52.61       60.99      3.82 o 
   1   5  21       46.36       52.52      3.06 o 
   2   5  21       65.10       62.09      3.68 o 
   3   5  21        2.37       -0.65      1.85 o 
   4   5  21       44.42       40.32      2.65 o 
   5   5  21        0.76        1.74      1.73 o 
   6   5  21      111.08      117.82      5.04 o 
   7   5  21       94.65       89.83      4.72 o 
   0   6  21      109.94       95.70      5.56 o 
   1   6  21       18.18       14.30      2.59 o 
   2   6  21        0.17       -0.24      2.06 o 
   3   6  21       29.93       35.75      5.23 o 
   4   6  21        6.22       10.07      2.54 o 
   0   0  22      242.53      258.18     11.81 o 
   1   0  22      107.45       98.24      5.28 o 
   2   0  22       64.75       64.77      4.53 o 
   3   0  22      151.04      166.28      7.31 o 
   4   0  22      484.92      463.15     11.85 o 
   5   0  22        0.35        3.45      2.68 o 
   6   0  22        3.44        6.37      2.39 o 
   7   0  22       36.09       27.26      3.24 o 
   8   0  22        7.59        4.09      3.21 o 
   9   0  22        0.01        0.50      3.21 o 
  10   0  22        1.11        4.36      3.79 o 
   1   1  22      148.31      139.54      3.60 o 
   2   1  22      103.13       92.78      3.38 o 
   3   1  22       21.23       18.80      2.04 o 
   4   1  22      106.69       97.92      3.58 o 
   5   1  22      164.89      158.68      4.14 o 
   6   1  22       19.17       25.86      2.51 o 
   7   1  22      105.52      105.75      4.12 o 
   8   1  22       68.03       69.62      3.22 o 
   9   1  22       16.17       33.31      3.44 o 
   0   2  22      102.30      108.14      3.81 o 
   1   2  22        3.99        0.29      1.16 o 
   2   2  22      272.67      262.31      4.67 o 
   3   2  22       49.47       48.34      2.47 o 
   4   2  22      176.70      178.98      4.22 o 
   5   2  22      101.27       98.67      3.37 o 
   6   2  22       13.49       16.48      1.98 o 
   7   2  22        5.04        3.81      1.60 o 
   8   2  22       51.13       64.30      3.87 o 
   9   2  22        2.42        5.96      1.86 o 
   1   3  22        3.58        3.91      1.50 o 
   2   3  22       48.61       43.09      2.40 o 
   3   3  22        2.21        4.29      1.60 o 
   4   3  22      117.34      127.85      3.79 o 
   5   3  22        0.06        1.38      1.58 o 
   6   3  22      213.80      215.41      5.04 o 
   7   3  22        0.24        1.91      1.66 o 
   8   3  22        3.13        4.63      1.86 o 
   0   4  22       11.20        6.10      2.46 o 
   1   4  22        0.31       -0.22      1.60 o 
   2   4  22       19.20       17.92      1.97 o 
   3   4  22        1.76        6.42      1.93 o 
   4   4  22      125.29      129.60      3.99 o 
   5   4  22       11.62       12.32      2.29 o 
   6   4  22       97.01       97.88      3.73 o 
   7   4  22        3.27        3.60      1.88 o 
   1   5  22       36.44       38.99      2.85 o 
   2   5  22        3.64        0.90      2.03 o 
   3   5  22        0.00        0.24      2.00 o 
   4   5  22       60.00       63.96      4.47 o 
   5   5  22        0.46        1.16      1.81 o 
   6   5  22      130.86      133.51      4.44 o 
   0   6  22      151.11      165.40      6.67 o 
   1   6  22       34.28       41.28      3.42 o 
   2   6  22       29.75       24.70      3.11 o 
   3   6  22        1.46        2.29      2.32 o 
   1   1  23       36.50       37.70      2.23 o 
   2   1  23        5.38        3.84      1.48 o 
   3   1  23        0.55        0.29      1.43 o 
   4   1  23        2.12        2.23      1.35 o 
   5   1  23        9.35       10.49      2.01 o 
   6   1  23      108.99       98.73      3.97 o 
   7   1  23       12.72       13.02      2.29 o 
   8   1  23        0.08        0.86      1.93 o 
   9   1  23       26.34       35.82      3.66 o 
   0   2  23      277.09      264.44      7.33 o 
   1   2  23      428.71      406.03      6.61 o 
   2   2  23      153.72      164.83      3.91 o 
   3   2  23       16.58       14.60      1.65 o 
   4   2  23      226.00      226.40      4.83 o 
   5   2  23       59.96       60.02      2.83 o 
   6   2  23       28.55       31.08      2.38 o 
   7   2  23       29.23       26.38      2.22 o 
   8   2  23        0.36        0.36      1.60 o 
   9   2  23       23.17       29.10      2.45 o 
   1   3  23        5.35        5.26      1.58 o 
   2   3  23       14.06       16.23      1.92 o 
   3   3  23       46.81       41.72      3.64 o 
   4   3  23      157.40      152.39      4.16 o 
   5   3  23       38.58       43.78      2.67 o 
   6   3  23      250.42      254.67      5.56 o 
   7   3  23       13.56       10.71      2.04 o 
   8   3  23       47.94       65.36      3.12 o 
   0   4  23      334.92      306.73     11.58 o 
   1   4  23      293.49      275.45      6.21 o 
   2   4  23      179.52      177.98      5.59 o 
   3   4  23      174.85      170.40      4.90 o 
   4   4  23      163.14      163.61      4.49 o 
   5   4  23        3.33        3.55      1.82 o 
   6   4  23        5.48        7.40      2.01 o 
   7   4  23        7.10        7.08      2.09 o 
   1   5  23        5.64        6.65      2.33 o 
   2   5  23       20.03       18.45      2.74 o 
   3   5  23       15.11       15.52      2.74 o 
   4   5  23        3.27        1.13      2.13 o 
   5   5  23       37.48       39.21      2.87 o 
   0   6  23       44.98       57.97      5.52 o 
   1   6  23       13.61       16.12      2.85 o 
   0   0  24      459.96      439.11     17.06 o 
   1   0  24     1085.42      992.94     48.07 o 
   2   0  24       50.61       42.12      3.91 o 
   3   0  24        3.16        4.51      2.22 o 
   4   0  24       75.99       76.74      4.44 o 
   5   0  24       65.17       59.85      4.05 o 
   6   0  24       13.85        9.70      2.94 o 
   7   0  24      119.40      106.12      6.92 o 
   8   0  24      117.55       92.64      8.70 o 
   1   1  24        5.18        4.08      1.66 o 
   2   1  24       10.48        9.62      1.75 o 
   3   1  24        5.68        7.02      2.06 o 
   4   1  24       78.59       72.51      3.94 o 
   5   1  24        3.13        3.38      1.85 o 
   6   1  24        0.76        2.64      1.86 o 
   7   1  24        6.47        2.89      1.97 o 
   8   1  24       50.25       45.08      3.35 o 
   0   2  24        7.51        4.85      2.24 o 
   1   2  24      341.08      322.93      5.89 o 
   2   2  24        1.38        3.53      1.53 o 
   3   2  24        9.65       12.21      2.00 o 
   4   2  24       11.49       13.79      2.41 o 
   5   2  24        0.68        2.71      2.05 o 
   6   2  24       60.59       60.96      3.84 o 
   7   2  24        0.13        2.51      2.03 o 
   8   2  24        1.08        1.54      2.10 o 
   1   3  24       16.90       16.06      1.70 o 
   2   3  24       45.44       43.53      2.55 o 
   3   3  24        2.35        1.04      1.69 o 
   4   3  24       87.38       93.74      3.43 o 
   5   3  24       18.57       20.57      2.26 o 
   6   3  24      124.56      132.44      5.78 o 
   7   3  24        2.77        1.14      1.82 o 
   0   4  24        1.06        0.50      2.58 o 
   1   4  24       14.04       19.66      3.08 o 
   2   4  24       25.76       25.17      2.89 o 
   3   4  24       14.72       18.64      2.34 o 
   4   4  24      264.61      274.37      5.84 o 
   5   4  24        1.09        1.16      1.81 o 
   6   4  24       49.56       54.79      3.15 o 
   1   5  24        6.72        7.48      2.45 o 
   2   5  24        0.65       -2.08      2.12 o 
   3   5  24        0.01       -1.24      2.13 o 
   4   5  24      119.99      123.28      5.31 o 
   1   1  25        6.77        5.27      1.66 o 
   2   1  25        5.68        2.70      1.57 o 
   3   1  25       30.96       32.09      2.33 o 
   4   1  25        5.52        3.41      2.15 o 
   5   1  25        2.38        2.77      2.10 o 
   6   1  25        4.01        5.26      2.06 o 
   7   1  25        0.07        1.95      2.06 o 
   8   1  25        2.18        2.24      2.50 o 
   0   2  25        4.13        7.42      2.44 o 
   1   2  25       45.63       61.95      2.86 o 
   2   2  25       57.36       62.54      3.22 o 
   3   2  25       14.11       18.53      2.32 o 
   4   2  25        1.49        0.42      1.93 o 
   5   2  25        0.98        2.08      2.11 o 
   6   2  25       32.99       27.35      3.10 o 
   7   2  25       32.88       38.77      3.80 o 
   1   3  25      517.29      515.69      8.95 o 
   2   3  25      153.76      156.72      5.57 o 
   3   3  25       35.71       36.83      3.21 o 
   4   3  25        3.89        6.21      2.32 o 
   5   3  25        1.20        1.09      2.14 o 
   6   3  25        9.62        8.35      2.66 o 
   0   4  25       29.99       29.06      3.43 o 
   1   4  25       77.53       81.87      3.37 o 
   2   4  25        5.66        9.90      2.49 o 
   3   4  25       11.43       11.97      2.60 o 
   4   4  25        1.24        1.43      1.91 o 
   5   4  25       45.17       49.14      3.04 o 
   1   5  25        0.00       -0.72      1.77 o 
   2   5  25       26.02       29.36      3.25 o 
   0   0  26       95.23       96.98      8.42 o 
   1   0  26       86.21       69.79      4.91 o 
   2   0  26        6.29        5.31      2.97 o 
   3   0  26       91.03       86.24      7.23 o 
   4   0  26        7.44       10.29      2.71 o 
   5   0  26       22.87       21.07      3.23 o 
   6   0  26        0.22       -0.77      2.94 o 
   7   0  26        7.37        6.00      3.50 o 
   1   1  26       13.60        9.36      1.93 o 
   2   1  26       27.83       21.91      2.17 o 
   3   1  26      202.81      205.52      4.85 o 
   4   1  26        0.94        1.21      1.84 o 
   5   1  26       21.72       18.40      2.49 o 
   6   1  26        1.27        2.63      2.02 o 
   7   1  26       25.75       29.51      3.01 o 
   0   2  26        0.13        3.45      2.33 o 
   1   2  26       24.99       22.44      2.41 o 
   2   2  26       28.38       30.83      2.68 o 
   3   2  26        3.39        3.96      2.06 o 
   4   2  26       65.22       77.66      4.33 o 
   5   2  26        3.54        0.87      2.11 o 
   6   2  26        5.13        6.19      2.30 o 
   1   3  26       81.93       98.36      4.60 o 
   2   3  26        7.99        7.91      2.42 o 
   3   3  26        1.96        2.63      2.39 o 
   4   3  26      105.96      109.41      4.90 o 
   5   3  26        8.91        8.26      2.54 o 
   0   4  26      124.16      157.98     11.73 o 
   1   4  26       17.82       17.79      2.94 o 
   2   4  26       69.71       78.62      4.71 o 
   3   4  26        1.00        2.19      2.33 o 
   4   4  26      151.30      161.09      5.66 o 
   1   1  27       33.61       37.34      2.95 o 
   2   1  27       16.61       11.04      1.94 o 
   3   1  27       11.06       10.98      1.99 o 
   4   1  27        0.08       -2.53      1.79 o 
   5   1  27        5.45        0.33      2.01 o 
   6   1  27       21.26       17.79      2.63 o 
   0   2  27       15.31       15.77      3.01 o 
   1   2  27       72.23       75.87      3.62 o 
   2   2  27       91.23      102.78      4.12 o 
   3   2  27        0.58        1.08      2.04 o 
   4   2  27       32.42       37.29      3.41 o 
   5   2  27        8.35       11.71      2.65 o 
   1   3  27      430.88      437.54      9.63 o 
   2   3  27        8.90        5.50      2.40 o 
   3   3  27        1.91       -2.15      2.07 o 
   4   3  27        1.25        2.29      2.36 o 
   0   4  27       36.66       42.67      5.25 o 
   1   4  27       32.16       39.27      4.14 o 
   2   4  27       62.93       65.52      4.97 o 
   0   0  28       21.40       27.84      4.27 o 
   1   0  28       29.77       27.44      3.43 o 
   2   0  28       67.64       64.04      4.49 o 
   3   0  28        4.64       -1.09      2.83 o 
   4   0  28      175.06      169.60      6.79 o 
   5   0  28       12.22       14.01      4.15 o 
   1   1  28        0.00        0.86      1.75 o 
   2   1  28        4.93        3.22      2.13 o 
   3   1  28       26.36       23.44      2.88 o 
   4   1  28        0.60        2.98      2.08 o 
   5   1  28       21.35       22.42      3.02 o 
   0   2  28      341.39      354.06     12.67 o 
   1   2  28        1.18        3.42      2.03 o 
   2   2  28       50.60       58.96      3.79 o 
   3   2  28        0.41       -0.24      2.11 o 
   4   2  28       55.68       64.87      4.17 o 
   1   3  28       11.02       15.33      2.85 o 
   2   3  28        5.65        4.23      2.93 o 
   3   3  28        0.22       -1.12      2.51 o 
   1   1  29       24.25       23.67      2.43 o 
   2   1  29        0.90       -0.93      1.74 o 
   3   1  29       11.24       10.48      2.44 o 
   0   2  29      429.31      405.06     18.10 o 
   1   2  29       76.52       87.54      4.10 o 
   2   2  29        0.75       -1.39      2.18 o 
   0   0  30       58.39       58.92      5.70 o 
   1   0  30       29.01       37.38      3.45 o 
   2   0  30      222.67      241.08      7.17 o 
   1   1  30        0.89        1.77      1.90 o 
                                                 
